# Supplementary material for: Atomic structures and functional implications of the archaeal RecQ-like helicase Hjm
Source: BMC Struct Biol. 2009 Jan 22;9:2. doi: 10.1186/1472-6807-9-2 (PMC2636818; doi:10.1186/1472-6807-9-2)
Supplement: Additional file 2 — Homology model of the human DNA polymerase Θ helicase domain. The model was built using the program MOE (Ryoka Systems Inc.) [file 1472-6807-9-2-S2.pdb]

HEADER   HOMOLOGY MODEL OF HUMAN POLQ BASED ON HJM
EXPDTA    COMPUTER MODEL
REMARK   1  SUPPL. DATA OF THE FOLLOWING PAPER.
AUTHOR    T.SHIRAI,M.FUJIKAKE,T.YAMANE,K.INABA,K.ISHIMORI,I.MORISHIMA
REVDAT   1   15-NOV-08 
JRNL        AUTH   T.OYAMA,H.OKA,K.MAYANAGI,T.SHIRAI,K.MATOBA,
JRNL        AUTH 2 R.FUJIKANE,Y.ISHINO,K.MORIKAWA
JRNL        TITL   ATOMIC STRUCTURES AND FUNCTIONAL IMPLICATIONS  
JRNL        TITL 2 OF THE ARCHAEAL RECQ-LIKE HELICASE HJM.
JRNL        REF    TO BE PUBLISHED
REMARK   3  RMS DEVIATIONS FROM IDEAL VALUES        COUNT    RMS    WEIGHT
REMARK   3   BOND LENGTHS REFINED ATOMS        (A):  6283 ; 0.008 ; 0.022
REMARK   3   BOND ANGLES REFINED ATOMS   (DEGREES):  8491 ; 1.753 ; 1.972
REMARK   3   TORSION ANGLES, PERIOD 1    (DEGREES):   784 ; 2.263 ; 5.000
REMARK   3   TORSION ANGLES, PERIOD 2    (DEGREES):   266 ;28.911 ;23.759
REMARK   3   TORSION ANGLES, PERIOD 3    (DEGREES):  1160 ;10.249 ;15.000
REMARK   3   TORSION ANGLES, PERIOD 4    (DEGREES):    44 ; 7.953 ;15.000
REMARK   3   CHIRAL-CENTER RESTRAINTS       (A**3):   981 ; 0.137 ; 0.200
REMARK   3   GENERAL PLANES REFINED ATOMS      (A):  4609 ; 0.004 ; 0.020
REMARK   3   NON-BONDED CONTACTS REFINED ATOMS (A):  3781 ; 0.263 ; 0.200
REMARK   3   NON-BONDED TORSION REFINED ATOMS  (A):  4421 ; 0.301 ; 0.200
REMARK   3   H-BOND (X...Y) REFINED ATOMS      (A):   144 ; 0.149 ; 0.200
SSBOND   1 CYS A  344    CYS A  350
CRYST1  100.000  100.000  100.000  90.00  90.00  90.00 P 1                      
SCALE1      0.010000  0.000000  0.000000        0.00000                         
SCALE2      0.000000  0.010000  0.000000        0.00000                         
SCALE3      0.000000  0.000000  0.010000        0.00000                         
ATOM      1  N   TYR A 197       0.897  19.437  46.583  1.00  2.00           N
ATOM      2  CA  TYR A 197       1.371  18.765  47.834  1.00  2.00           C
ATOM      3  CB  TYR A 197       0.547  17.500  48.108  1.00  2.00           C
ATOM      4  CG  TYR A 197      -0.797  17.752  48.760  1.00  2.00           C
ATOM      5  CD1 TYR A 197      -1.811  18.441  48.091  1.00  2.00           C
ATOM      6  CE1 TYR A 197      -3.046  18.664  48.694  1.00  2.00           C
ATOM      7  CZ  TYR A 197      -3.283  18.173  49.968  1.00  2.00           C
ATOM      8  OH  TYR A 197      -4.502  18.381  50.568  1.00  2.00           O
ATOM      9  CE2 TYR A 197      -2.301  17.471  50.641  1.00  2.00           C
ATOM     10  CD2 TYR A 197      -1.069  17.261  50.035  1.00  2.00           C
ATOM     11  C   TYR A 197       2.864  18.440  47.822  1.00  2.00           C
ATOM     12  O   TYR A 197       3.394  17.936  46.829  1.00  2.00           O
ATOM     13  N   GLU A 198       3.525  18.741  48.939  1.00  2.00           N
ATOM     14  CA  GLU A 198       4.956  18.486  49.116  1.00  2.00           C
ATOM     15  CB  GLU A 198       5.514  19.337  50.268  1.00  2.00           C
ATOM     16  CG  GLU A 198       5.338  20.855  50.112  1.00  2.00           C
ATOM     17  CD  GLU A 198       6.132  21.451  48.953  1.00  2.00           C
ATOM     18  OE1 GLU A 198       7.263  20.990  48.689  1.00  2.00           O
ATOM     19  OE2 GLU A 198       5.631  22.408  48.324  1.00  2.00           O
ATOM     20  C   GLU A 198       5.185  17.001  49.401  1.00  2.00           C
ATOM     21  O   GLU A 198       4.240  16.279  49.723  1.00  2.00           O
ATOM     22  N   ILE A 199       6.435  16.553  49.291  1.00  2.00           N
ATOM     23  CA  ILE A 199       6.775  15.142  49.532  1.00  2.00           C
ATOM     24  CB  ILE A 199       8.256  14.799  49.165  1.00  2.00           C
ATOM     25  CG1 ILE A 199       9.251  15.609  50.007  1.00  2.00           C
ATOM     26  CD1 ILE A 199      10.713  15.222  49.809  1.00  2.00           C
ATOM     27  CG2 ILE A 199       8.495  15.004  47.667  1.00  2.00           C
ATOM     28  C   ILE A 199       6.434  14.656  50.945  1.00  2.00           C
ATOM     29  O   ILE A 199       5.918  13.554  51.116  1.00  2.00           O
ATOM     30  N   ASP A 200       6.696  15.495  51.942  1.00  2.00           N
ATOM     31  CA  ASP A 200       6.425  15.163  53.341  1.00  2.00           C
ATOM     32  CB  ASP A 200       7.214  16.098  54.279  1.00  2.00           C
ATOM     33  CG  ASP A 200       8.728  15.973  54.126  1.00  2.00           C
ATOM     34  OD1 ASP A 200       9.210  15.042  53.446  1.00  2.00           O
ATOM     35  OD2 ASP A 200       9.444  16.815  54.705  1.00  2.00           O
ATOM     36  C   ASP A 200       4.936  15.248  53.690  1.00  2.00           C
ATOM     37  O   ASP A 200       4.563  15.063  54.852  1.00  2.00           O
ATOM     38  N   LYS A 201       4.087  15.512  52.696  1.00  2.00           N
ATOM     39  CA  LYS A 201       2.653  15.674  52.951  1.00  2.00           C
ATOM     40  CB  LYS A 201       2.074  16.875  52.188  1.00  2.00           C
ATOM     41  CG  LYS A 201       2.504  18.239  52.698  1.00  2.00           C
ATOM     42  CD  LYS A 201       1.689  19.329  52.021  1.00  2.00           C
ATOM     43  CE  LYS A 201       2.040  20.706  52.545  1.00  2.00           C
ATOM     44  NZ  LYS A 201       1.185  21.763  51.937  1.00  2.00           N
ATOM     45  C   LYS A 201       1.715  14.476  52.792  1.00  2.00           C
ATOM     46  O   LYS A 201       1.478  13.979  51.689  1.00  2.00           O
ATOM     47  N   LEU A 202       1.194  14.041  53.934  1.00  2.00           N
ATOM     48  CA  LEU A 202       0.185  13.003  54.054  1.00  2.00           C
ATOM     49  CB  LEU A 202       0.732  11.744  54.739  1.00  2.00           C
ATOM     50  CG  LEU A 202      -0.101  10.446  54.838  1.00  2.00           C
ATOM     51  CD1 LEU A 202       0.695   9.351  55.526  1.00  2.00           C
ATOM     52  CD2 LEU A 202      -1.447  10.597  55.550  1.00  2.00           C
ATOM     53  C   LEU A 202      -0.754  13.731  54.993  1.00  2.00           C
ATOM     54  O   LEU A 202      -0.282  14.416  55.906  1.00  2.00           O
ATOM     55  N   LEU A 203      -2.063  13.614  54.785  1.00  2.00           N
ATOM     56  CA  LEU A 203      -3.032  14.305  55.647  1.00  2.00           C
ATOM     57  CB  LEU A 203      -4.402  13.607  55.646  1.00  2.00           C
ATOM     58  CG  LEU A 203      -5.259  13.664  54.374  1.00  2.00           C
ATOM     59  CD1 LEU A 203      -5.529  15.115  53.964  1.00  2.00           C
ATOM     60  CD2 LEU A 203      -4.644  12.877  53.216  1.00  2.00           C
ATOM     61  C   LEU A 203      -2.528  14.558  57.079  1.00  2.00           C
ATOM     62  O   LEU A 203      -2.274  13.620  57.841  1.00  2.00           O
ATOM     63  N   LEU A 204      -2.367  15.844  57.399  1.00  2.00           N
ATOM     64  CA  LEU A 204      -1.893  16.334  58.701  1.00  2.00           C
ATOM     65  CB  LEU A 204      -2.576  15.589  59.865  1.00  2.00           C
ATOM     66  CG  LEU A 204      -2.790  16.221  61.252  1.00  2.00           C
ATOM     67  CD1 LEU A 204      -3.691  15.319  62.086  1.00  2.00           C
ATOM     68  CD2 LEU A 204      -1.514  16.554  62.016  1.00  2.00           C
ATOM     69  C   LEU A 204      -0.352  16.273  58.757  1.00  2.00           C
ATOM     70  O   LEU A 204       0.247  16.075  59.818  1.00  2.00           O
ATOM     71  N   ALA A 205       0.268  16.451  57.588  1.00  2.00           N
ATOM     72  CA  ALA A 205       1.732  16.472  57.408  1.00  2.00           C
ATOM     73  CB  ALA A 205       2.310  17.828  57.853  1.00  2.00           C
ATOM     74  C   ALA A 205       2.543  15.308  58.007  1.00  2.00           C
ATOM     75  O   ALA A 205       3.701  15.490  58.395  1.00  2.00           O
ATOM     76  N   ASN A 206       1.946  14.119  58.072  1.00  2.00           N
ATOM     77  CA  ASN A 206       2.645  12.943  58.596  1.00  2.00           C
ATOM     78  CB  ASN A 206       1.645  11.867  59.041  1.00  2.00           C
ATOM     79  CG  ASN A 206       2.293  10.752  59.859  1.00  2.00           C
ATOM     80  OD1 ASN A 206       1.889   9.595  59.776  1.00  2.00           O
ATOM     81  ND2 ASN A 206       3.305  11.098  60.648  1.00  2.00           N
ATOM     82  C   ASN A 206       3.570  12.400  57.506  1.00  2.00           C
ATOM     83  O   ASN A 206       3.491  12.841  56.359  1.00  2.00           O
ATOM     84  N   TRP A 207       4.451  11.464  57.854  1.00  2.00           N
ATOM     85  CA  TRP A 207       5.360  10.883  56.872  1.00  2.00           C
ATOM     86  CB  TRP A 207       6.401   9.974  57.543  1.00  2.00           C
ATOM     87  CG  TRP A 207       7.208  10.671  58.618  1.00  2.00           C
ATOM     88  CD1 TRP A 207       7.049  10.548  59.972  1.00  2.00           C
ATOM     89  NE1 TRP A 207       7.955  11.346  60.633  1.00  2.00           N
ATOM     90  CE2 TRP A 207       8.714  12.015  59.710  1.00  2.00           C
ATOM     91  CD2 TRP A 207       8.271  11.618  58.427  1.00  2.00           C
ATOM     92  CE3 TRP A 207       8.894  12.166  57.296  1.00  2.00           C
ATOM     93  CZ3 TRP A 207       9.929  13.081  57.481  1.00  2.00           C
ATOM     94  CH2 TRP A 207      10.347  13.453  58.773  1.00  2.00           C
ATOM     95  CZ2 TRP A 207       9.753  12.933  59.895  1.00  2.00           C
ATOM     96  C   TRP A 207       4.524  10.129  55.831  1.00  2.00           C
ATOM     97  O   TRP A 207       3.963   9.069  56.118  1.00  2.00           O
ATOM     98  N   GLY A 208       4.427  10.717  54.637  1.00  2.00           N
ATOM     99  CA  GLY A 208       3.640  10.177  53.520  1.00  2.00           C
ATOM    100  C   GLY A 208       3.635   8.672  53.349  1.00  2.00           C
ATOM    101  O   GLY A 208       2.617   8.010  53.554  1.00  2.00           O
ATOM    102  N   LEU A 209       4.783   8.141  52.953  1.00  2.00           N
ATOM    103  CA  LEU A 209       4.966   6.716  52.739  1.00  2.00           C
ATOM    104  CB  LEU A 209       5.333   6.462  51.270  1.00  2.00           C
ATOM    105  CG  LEU A 209       4.395   6.882  50.121  1.00  2.00           C
ATOM    106  CD1 LEU A 209       4.199   8.393  50.007  1.00  2.00           C
ATOM    107  CD2 LEU A 209       4.911   6.344  48.790  1.00  2.00           C
ATOM    108  C   LEU A 209       6.079   6.292  53.708  1.00  2.00           C
ATOM    109  O   LEU A 209       6.422   7.073  54.602  1.00  2.00           O
ATOM    110  N   PRO A 210       6.622   5.058  53.584  1.00  2.00           N
ATOM    111  CA  PRO A 210       7.713   4.725  54.508  1.00  2.00           C
ATOM    112  CB  PRO A 210       8.125   3.316  54.074  1.00  2.00           C
ATOM    113  CG  PRO A 210       6.934   2.767  53.387  1.00  2.00           C
ATOM    114  CD  PRO A 210       6.307   3.930  52.691  1.00  2.00           C
ATOM    115  C   PRO A 210       8.877   5.702  54.327  1.00  2.00           C
ATOM    116  O   PRO A 210       9.327   5.907  53.200  1.00  2.00           O
ATOM    117  N   LYS A 211       9.347   6.299  55.423  1.00  2.00           N
ATOM    118  CA  LYS A 211      10.441   7.285  55.384  1.00  2.00           C
ATOM    119  CB  LYS A 211      11.140   7.416  56.746  1.00  2.00           C
ATOM    120  CG  LYS A 211      10.251   7.961  57.866  1.00  2.00           C
ATOM    121  CD  LYS A 211      11.032   8.254  59.155  1.00  2.00           C
ATOM    122  CE  LYS A 211      11.710   7.016  59.740  1.00  2.00           C
ATOM    123  NZ  LYS A 211      10.746   5.923  60.063  1.00  2.00           N
ATOM    124  C   LYS A 211      11.472   7.061  54.272  1.00  2.00           C
ATOM    125  O   LYS A 211      11.786   7.989  53.522  1.00  2.00           O
ATOM    126  N   ALA A 212      11.967   5.828  54.162  1.00  2.00           N
ATOM    127  CA  ALA A 212      12.966   5.447  53.158  1.00  2.00           C
ATOM    128  CB  ALA A 212      13.108   3.929  53.103  1.00  2.00           C
ATOM    129  C   ALA A 212      12.693   6.004  51.760  1.00  2.00           C
ATOM    130  O   ALA A 212      13.628   6.323  51.022  1.00  2.00           O
ATOM    131  N   VAL A 213      11.415   6.127  51.410  1.00  2.00           N
ATOM    132  CA  VAL A 213      11.018   6.629  50.093  1.00  2.00           C
ATOM    133  CB  VAL A 213       9.564   6.190  49.691  1.00  2.00           C
ATOM    134  CG1 VAL A 213       8.498   7.028  50.375  1.00  2.00           C
ATOM    135  CG2 VAL A 213       9.344   4.710  49.962  1.00  2.00           C
ATOM    136  C   VAL A 213      11.191   8.149  49.978  1.00  2.00           C
ATOM    137  O   VAL A 213      11.691   8.638  48.964  1.00  2.00           O
ATOM    138  N   LEU A 214      10.795   8.880  51.023  1.00  2.00           N
ATOM    139  CA  LEU A 214      10.883  10.342  51.050  1.00  2.00           C
ATOM    140  CB  LEU A 214      10.343  10.912  52.374  1.00  2.00           C
ATOM    141  CG  LEU A 214       8.888  10.795  52.863  1.00  2.00           C
ATOM    142  CD1 LEU A 214       7.921  11.394  51.858  1.00  2.00           C
ATOM    143  CD2 LEU A 214       8.477   9.375  53.213  1.00  2.00           C
ATOM    144  C   LEU A 214      12.311  10.836  50.842  1.00  2.00           C
ATOM    145  O   LEU A 214      12.542  11.822  50.136  1.00  2.00           O
ATOM    146  N   GLU A 215      13.253  10.129  51.460  1.00  2.00           N
ATOM    147  CA  GLU A 215      14.679  10.453  51.409  1.00  2.00           C
ATOM    148  CB  GLU A 215      15.454   9.533  52.360  1.00  2.00           C
ATOM    149  CG  GLU A 215      14.940   9.548  53.802  1.00  2.00           C
ATOM    150  CD  GLU A 215      15.617   8.519  54.691  1.00  2.00           C
ATOM    151  OE1 GLU A 215      16.822   8.248  54.500  1.00  2.00           O
ATOM    152  OE2 GLU A 215      14.940   7.990  55.597  1.00  2.00           O
ATOM    153  C   GLU A 215      15.262  10.357  49.997  1.00  2.00           C
ATOM    154  O   GLU A 215      16.256  11.014  49.685  1.00  2.00           O
ATOM    155  N   LYS A 216      14.638   9.544  49.150  1.00  2.00           N
ATOM    156  CA  LYS A 216      15.104   9.371  47.775  1.00  2.00           C
ATOM    157  CB  LYS A 216      14.863   7.937  47.279  1.00  2.00           C
ATOM    158  CG  LYS A 216      15.736   6.919  48.011  1.00  2.00           C
ATOM    159  CD  LYS A 216      17.217   7.179  47.723  1.00  2.00           C
ATOM    160  CE  LYS A 216      18.124   6.557  48.768  1.00  2.00           C
ATOM    161  NZ  LYS A 216      17.984   7.234  50.093  1.00  2.00           N
ATOM    162  C   LYS A 216      14.573  10.421  46.795  1.00  2.00           C
ATOM    163  O   LYS A 216      15.264  10.772  45.838  1.00  2.00           O
ATOM    164  N   TYR A 217      13.363  10.926  47.037  1.00  2.00           N
ATOM    165  CA  TYR A 217      12.790  11.949  46.165  1.00  2.00           C
ATOM    166  CB  TYR A 217      11.279  12.111  46.371  1.00  2.00           C
ATOM    167  CG  TYR A 217      10.492  10.820  46.510  1.00  2.00           C
ATOM    168  CD1 TYR A 217      10.588   9.801  45.562  1.00  2.00           C
ATOM    169  CE1 TYR A 217       9.856   8.623  45.696  1.00  2.00           C
ATOM    170  CZ  TYR A 217       8.987   8.476  46.766  1.00  2.00           C
ATOM    171  OH  TYR A 217       8.249   7.325  46.906  1.00  2.00           O
ATOM    172  CE2 TYR A 217       8.852   9.484  47.700  1.00  2.00           C
ATOM    173  CD2 TYR A 217       9.597  10.650  47.565  1.00  2.00           C
ATOM    174  C   TYR A 217      13.499  13.276  46.439  1.00  2.00           C
ATOM    175  O   TYR A 217      13.693  14.086  45.535  1.00  2.00           O
ATOM    176  N   HIS A 218      13.892  13.469  47.699  1.00  2.00           N
ATOM    177  CA  HIS A 218      14.598  14.670  48.146  1.00  2.00           C
ATOM    178  CB  HIS A 218      14.559  14.760  49.676  1.00  2.00           C
ATOM    179  CG  HIS A 218      15.195  15.995  50.234  1.00  2.00           C
ATOM    180  ND1 HIS A 218      14.581  17.230  50.200  1.00  2.00           N
ATOM    181  CE1 HIS A 218      15.362  18.124  50.779  1.00  2.00           C
ATOM    182  NE2 HIS A 218      16.455  17.512  51.201  1.00  2.00           N
ATOM    183  CD2 HIS A 218      16.372  16.179  50.879  1.00  2.00           C
ATOM    184  C   HIS A 218      16.040  14.696  47.627  1.00  2.00           C
ATOM    185  O   HIS A 218      16.610  15.770  47.422  1.00  2.00           O
ATOM    186  N   SER A 219      16.616  13.513  47.420  1.00  2.00           N
ATOM    187  CA  SER A 219      17.975  13.382  46.895  1.00  2.00           C
ATOM    188  CB  SER A 219      18.484  11.950  47.071  1.00  2.00           C
ATOM    189  OG  SER A 219      18.506  11.581  48.438  1.00  2.00           O
ATOM    190  C   SER A 219      18.004  13.777  45.421  1.00  2.00           C
ATOM    191  O   SER A 219      18.931  14.450  44.969  1.00  2.00           O
ATOM    192  N   PHE A 220      16.977  13.353  44.687  1.00  2.00           N
ATOM    193  CA  PHE A 220      16.819  13.667  43.266  1.00  2.00           C
ATOM    194  CB  PHE A 220      15.821  12.698  42.616  1.00  2.00           C
ATOM    195  CG  PHE A 220      16.414  11.361  42.227  1.00  2.00           C
ATOM    196  CD1 PHE A 220      16.914  10.485  43.188  1.00  2.00           C
ATOM    197  CE1 PHE A 220      17.450   9.249  42.819  1.00  2.00           C
ATOM    198  CZ  PHE A 220      17.463   8.869  41.482  1.00  2.00           C
ATOM    199  CE2 PHE A 220      16.947   9.725  40.516  1.00  2.00           C
ATOM    200  CD2 PHE A 220      16.422  10.959  40.893  1.00  2.00           C
ATOM    201  C   PHE A 220      16.384  15.117  43.037  1.00  2.00           C
ATOM    202  O   PHE A 220      16.372  15.595  41.902  1.00  2.00           O
ATOM    203  N   GLY A 221      16.029  15.806  44.121  1.00  2.00           N
ATOM    204  CA  GLY A 221      15.604  17.203  44.058  1.00  2.00           C
ATOM    205  C   GLY A 221      14.104  17.413  44.154  1.00  2.00           C
ATOM    206  O   GLY A 221      13.643  18.525  44.428  1.00  2.00           O
ATOM    207  N   VAL A 222      13.344  16.343  43.926  1.00  2.00           N
ATOM    208  CA  VAL A 222      11.883  16.387  43.973  1.00  2.00           C
ATOM    209  CB  VAL A 222      11.255  15.042  43.515  1.00  2.00           C
ATOM    210  CG1 VAL A 222      11.771  14.643  42.136  1.00  2.00           C
ATOM    211  CG2 VAL A 222       9.730  15.123  43.514  1.00  2.00           C
ATOM    212  C   VAL A 222      11.385  16.759  45.373  1.00  2.00           C
ATOM    213  O   VAL A 222      11.568  16.005  46.334  1.00  2.00           O
ATOM    214  N   LYS A 223      10.767  17.933  45.472  1.00  2.00           N
ATOM    215  CA  LYS A 223      10.227  18.423  46.737  1.00  2.00           C
ATOM    216  CB  LYS A 223      10.898  19.743  47.149  1.00  2.00           C
ATOM    217  CG  LYS A 223      10.643  20.934  46.223  1.00  2.00           C
ATOM    218  CD  LYS A 223      11.341  22.188  46.731  1.00  2.00           C
ATOM    219  CE  LYS A 223      11.000  23.418  45.898  1.00  2.00           C
ATOM    220  NZ  LYS A 223       9.565  23.808  46.007  1.00  2.00           N
ATOM    221  C   LYS A 223       8.708  18.587  46.680  1.00  2.00           C
ATOM    222  O   LYS A 223       8.018  18.369  47.677  1.00  2.00           O
ATOM    223  N   LYS A 224       8.196  18.958  45.507  1.00  2.00           N
ATOM    224  CA  LYS A 224       6.766  19.178  45.311  1.00  2.00           C
ATOM    225  CB  LYS A 224       6.464  20.683  45.272  1.00  2.00           C
ATOM    226  CG  LYS A 224       4.980  21.041  45.144  1.00  2.00           C
ATOM    227  CD  LYS A 224       4.733  22.543  45.000  1.00  2.00           C
ATOM    228  CE  LYS A 224       5.261  23.097  43.681  1.00  2.00           C
ATOM    229  NZ  LYS A 224       4.974  24.552  43.540  1.00  2.00           N
ATOM    230  C   LYS A 224       6.240  18.517  44.037  1.00  2.00           C
ATOM    231  O   LYS A 224       6.895  18.543  42.990  1.00  2.00           O
ATOM    232  N   MET A 225       5.055  17.922  44.146  1.00  2.00           N
ATOM    233  CA  MET A 225       4.384  17.303  43.014  1.00  2.00           C
ATOM    234  CB  MET A 225       3.750  15.962  43.399  1.00  2.00           C
ATOM    235  CG  MET A 225       4.728  14.794  43.516  1.00  2.00           C
ATOM    236  SD  MET A 225       5.943  14.906  44.840  1.00  2.00           S
ATOM    237  CE  MET A 225       4.888  14.810  46.285  1.00  2.00           C
ATOM    238  C   MET A 225       3.329  18.254  42.456  1.00  2.00           C
ATOM    239  O   MET A 225       2.706  19.010  43.208  1.00  2.00           O
ATOM    240  N   PHE A 226       3.140  18.207  41.138  1.00  2.00           N
ATOM    241  CA  PHE A 226       2.169  19.051  40.437  1.00  2.00           C
ATOM    242  CB  PHE A 226       2.321  18.891  38.922  1.00  2.00           C
ATOM    243  CG  PHE A 226       3.743  18.979  38.444  1.00  2.00           C
ATOM    244  CD1 PHE A 226       4.365  20.210  38.277  1.00  2.00           C
ATOM    245  CE1 PHE A 226       5.687  20.290  37.838  1.00  2.00           C
ATOM    246  CZ  PHE A 226       6.393  19.125  37.552  1.00  2.00           C
ATOM    247  CE2 PHE A 226       5.779  17.891  37.713  1.00  2.00           C
ATOM    248  CD2 PHE A 226       4.462  17.824  38.155  1.00  2.00           C
ATOM    249  C   PHE A 226       0.757  18.666  40.866  1.00  2.00           C
ATOM    250  O   PHE A 226       0.549  17.567  41.384  1.00  2.00           O
ATOM    251  N   GLU A 227      -0.211  19.559  40.651  1.00  2.00           N
ATOM    252  CA  GLU A 227      -1.598  19.296  41.050  1.00  2.00           C
ATOM    253  CB  GLU A 227      -2.553  20.353  40.489  1.00  2.00           C
ATOM    254  CG  GLU A 227      -3.961  20.272  41.075  1.00  2.00           C
ATOM    255  CD  GLU A 227      -3.991  20.499  42.586  1.00  2.00           C
ATOM    256  OE1 GLU A 227      -3.263  21.386  43.084  1.00  2.00           O
ATOM    257  OE2 GLU A 227      -4.764  19.804  43.277  1.00  2.00           O
ATOM    258  C   GLU A 227      -2.027  17.890  40.629  1.00  2.00           C
ATOM    259  O   GLU A 227      -2.620  17.147  41.414  1.00  2.00           O
ATOM    260  N   TRP A 228      -1.701  17.548  39.383  1.00  2.00           N
ATOM    261  CA  TRP A 228      -1.967  16.240  38.787  1.00  2.00           C
ATOM    262  CB  TRP A 228      -1.372  16.195  37.376  1.00  2.00           C
ATOM    263  CG  TRP A 228      -0.888  14.841  36.970  1.00  2.00           C
ATOM    264  CD1 TRP A 228       0.410  14.426  36.915  1.00  2.00           C
ATOM    265  NE1 TRP A 228       0.475  13.112  36.523  1.00  2.00           N
ATOM    266  CE2 TRP A 228      -0.798  12.646  36.331  1.00  2.00           C
ATOM    267  CD2 TRP A 228      -1.686  13.708  36.615  1.00  2.00           C
ATOM    268  CE3 TRP A 228      -3.067  13.489  36.492  1.00  2.00           C
ATOM    269  CZ3 TRP A 228      -3.510  12.237  36.089  1.00  2.00           C
ATOM    270  CH2 TRP A 228      -2.600  11.202  35.815  1.00  2.00           C
ATOM    271  CZ2 TRP A 228      -1.245  11.385  35.930  1.00  2.00           C
ATOM    272  C   TRP A 228      -1.454  15.061  39.614  1.00  2.00           C
ATOM    273  O   TRP A 228      -2.207  14.132  39.904  1.00  2.00           O
ATOM    274  N   GLN A 229      -0.174  15.104  39.975  1.00  2.00           N
ATOM    275  CA  GLN A 229       0.463  14.032  40.738  1.00  2.00           C
ATOM    276  CB  GLN A 229       1.976  14.266  40.834  1.00  2.00           C
ATOM    277  CG  GLN A 229       2.710  14.148  39.499  1.00  2.00           C
ATOM    278  CD  GLN A 229       4.185  14.505  39.575  1.00  2.00           C
ATOM    279  OE1 GLN A 229       4.575  15.461  40.242  1.00  2.00           O
ATOM    280  NE2 GLN A 229       5.010  13.756  38.854  1.00  2.00           N
ATOM    281  C   GLN A 229      -0.164  13.841  42.117  1.00  2.00           C
ATOM    282  O   GLN A 229      -0.400  12.708  42.543  1.00  2.00           O
ATOM    283  N   ALA A 230      -0.445  14.955  42.792  1.00  2.00           N
ATOM    284  CA  ALA A 230      -1.056  14.944  44.122  1.00  2.00           C
ATOM    285  CB  ALA A 230      -1.131  16.355  44.679  1.00  2.00           C
ATOM    286  C   ALA A 230      -2.443  14.316  44.087  1.00  2.00           C
ATOM    287  O   ALA A 230      -2.841  13.621  45.021  1.00  2.00           O
ATOM    288  N   GLU A 231      -3.163  14.572  43.000  1.00  2.00           N
ATOM    289  CA  GLU A 231      -4.500  14.036  42.790  1.00  2.00           C
ATOM    290  CB  GLU A 231      -5.089  14.607  41.487  1.00  2.00           C
ATOM    291  CG  GLU A 231      -6.474  14.081  41.104  1.00  2.00           C
ATOM    292  CD  GLU A 231      -6.995  14.636  39.781  1.00  2.00           C
ATOM    293  OE1 GLU A 231      -7.935  14.029  39.223  1.00  2.00           O
ATOM    294  OE2 GLU A 231      -6.470  15.662  39.293  1.00  2.00           O
ATOM    295  C   GLU A 231      -4.473  12.502  42.759  1.00  2.00           C
ATOM    296  O   GLU A 231      -5.241  11.849  43.470  1.00  2.00           O
ATOM    297  N   CYS A 232      -3.564  11.947  41.956  1.00  2.00           N
ATOM    298  CA  CYS A 232      -3.423  10.494  41.780  1.00  2.00           C
ATOM    299  CB  CYS A 232      -2.409  10.191  40.677  1.00  2.00           C
ATOM    300  SG  CYS A 232      -2.853  10.899  39.096  1.00  2.00           S
ATOM    301  C   CYS A 232      -3.043   9.738  43.047  1.00  2.00           C
ATOM    302  O   CYS A 232      -3.562   8.653  43.315  1.00  2.00           O
ATOM    303  N   LEU A 233      -2.136  10.321  43.819  1.00  2.00           N
ATOM    304  CA  LEU A 233      -1.679   9.711  45.056  1.00  2.00           C
ATOM    305  CB  LEU A 233      -0.379  10.383  45.514  1.00  2.00           C
ATOM    306  CG  LEU A 233       0.847  10.283  44.594  1.00  2.00           C
ATOM    307  CD1 LEU A 233       1.882  11.339  44.941  1.00  2.00           C
ATOM    308  CD2 LEU A 233       1.459   8.884  44.594  1.00  2.00           C
ATOM    309  C   LEU A 233      -2.730   9.783  46.164  1.00  2.00           C
ATOM    310  O   LEU A 233      -2.628   9.053  47.150  1.00  2.00           O
ATOM    311  N   LEU A 234      -3.747  10.631  45.982  1.00  2.00           N
ATOM    312  CA  LEU A 234      -4.783  10.852  47.007  1.00  2.00           C
ATOM    313  CB  LEU A 234      -4.589  12.253  47.615  1.00  2.00           C
ATOM    314  CG  LEU A 234      -3.243  12.629  48.245  1.00  2.00           C
ATOM    315  CD1 LEU A 234      -3.148  14.132  48.418  1.00  2.00           C
ATOM    316  CD2 LEU A 234      -2.984  11.906  49.563  1.00  2.00           C
ATOM    317  C   LEU A 234      -6.260  10.661  46.586  1.00  2.00           C
ATOM    318  O   LEU A 234      -6.703   9.537  46.332  1.00  2.00           O
ATOM    319  N   LEU A 235      -6.992  11.782  46.544  1.00  2.00           N
ATOM    320  CA  LEU A 235      -8.438  11.887  46.218  1.00  2.00           C
ATOM    321  CB  LEU A 235      -8.797  11.438  44.792  1.00  2.00           C
ATOM    322  CG  LEU A 235      -8.502  12.443  43.680  1.00  2.00           C
ATOM    323  CD1 LEU A 235      -9.213  11.986  42.418  1.00  2.00           C
ATOM    324  CD2 LEU A 235      -8.974  13.852  44.056  1.00  2.00           C
ATOM    325  C   LEU A 235      -9.482  11.407  47.235  1.00  2.00           C
ATOM    326  O   LEU A 235     -10.602  11.031  46.864  1.00  2.00           O
ATOM    327  N   GLY A 236      -9.127  11.486  48.514  1.00  2.00           N
ATOM    328  CA  GLY A 236     -10.007  11.055  49.592  1.00  2.00           C
ATOM    329  C   GLY A 236      -9.582   9.644  49.908  1.00  2.00           C
ATOM    330  O   GLY A 236      -8.657   9.425  50.691  1.00  2.00           O
ATOM    331  N   GLN A 237     -10.246   8.687  49.277  1.00  2.00           N
ATOM    332  CA  GLN A 237      -9.917   7.281  49.454  1.00  2.00           C
ATOM    333  CB  GLN A 237     -11.083   6.378  49.025  1.00  2.00           C
ATOM    334  CG  GLN A 237     -12.363   6.543  49.863  1.00  2.00           C
ATOM    335  CD  GLN A 237     -13.010   7.925  49.743  1.00  2.00           C
ATOM    336  OE1 GLN A 237     -13.389   8.531  50.746  1.00  2.00           O
ATOM    337  NE2 GLN A 237     -13.113   8.434  48.520  1.00  2.00           N
ATOM    338  C   GLN A 237      -8.643   7.003  48.654  1.00  2.00           C
ATOM    339  O   GLN A 237      -8.690   6.545  47.510  1.00  2.00           O
ATOM    340  N   VAL A 238      -7.510   7.315  49.283  1.00  2.00           N
ATOM    341  CA  VAL A 238      -6.163   7.166  48.718  1.00  2.00           C
ATOM    342  CB  VAL A 238      -5.106   7.616  49.766  1.00  2.00           C
ATOM    343  CG1 VAL A 238      -5.402   9.022  50.250  1.00  2.00           C
ATOM    344  CG2 VAL A 238      -3.688   7.534  49.220  1.00  2.00           C
ATOM    345  C   VAL A 238      -5.842   5.746  48.214  1.00  2.00           C
ATOM    346  O   VAL A 238      -6.606   4.803  48.444  1.00  2.00           O
ATOM    347  N   LEU A 239      -4.712   5.613  47.518  1.00  2.00           N
ATOM    348  CA  LEU A 239      -4.252   4.324  46.995  1.00  2.00           C
ATOM    349  CB  LEU A 239      -3.280   4.502  45.805  1.00  2.00           C
ATOM    350  CG  LEU A 239      -2.108   5.501  45.788  1.00  2.00           C
ATOM    351  CD1 LEU A 239      -1.103   5.329  46.930  1.00  2.00           C
ATOM    352  CD2 LEU A 239      -1.385   5.442  44.453  1.00  2.00           C
ATOM    353  C   LEU A 239      -3.705   3.376  48.082  1.00  2.00           C
ATOM    354  O   LEU A 239      -2.537   3.451  48.492  1.00  2.00           O
ATOM    355  N   GLU A 240      -4.601   2.522  48.573  1.00  2.00           N
ATOM    356  CA  GLU A 240      -4.293   1.498  49.568  1.00  2.00           C
ATOM    357  CB  GLU A 240      -5.183   1.628  50.813  1.00  2.00           C
ATOM    358  CG  GLU A 240      -4.855   2.743  51.818  1.00  2.00           C
ATOM    359  CD  GLU A 240      -4.965   4.156  51.269  1.00  2.00           C
ATOM    360  OE1 GLU A 240      -5.859   4.901  51.721  1.00  2.00           O
ATOM    361  OE2 GLU A 240      -4.169   4.525  50.386  1.00  2.00           O
ATOM    362  C   GLU A 240      -4.529   0.150  48.888  1.00  2.00           C
ATOM    363  O   GLU A 240      -5.344  -0.661  49.340  1.00  2.00           O
ATOM    364  N   GLY A 241      -3.825  -0.069  47.779  1.00  2.00           N
ATOM    365  CA  GLY A 241      -3.954  -1.300  47.012  1.00  2.00           C
ATOM    366  C   GLY A 241      -5.066  -1.221  45.987  1.00  2.00           C
ATOM    367  O   GLY A 241      -5.509  -2.246  45.468  1.00  2.00           O
ATOM    368  N   LYS A 242      -5.525  -0.002  45.704  1.00  2.00           N
ATOM    369  CA  LYS A 242      -6.585   0.215  44.719  1.00  2.00           C
ATOM    370  CB  LYS A 242      -7.438   1.442  45.054  1.00  2.00           C
ATOM    371  CG  LYS A 242      -8.352   1.297  46.252  1.00  2.00           C
ATOM    372  CD  LYS A 242      -9.317   2.468  46.293  1.00  2.00           C
ATOM    373  CE  LYS A 242     -10.357   2.305  47.380  1.00  2.00           C
ATOM    374  NZ  LYS A 242     -11.363   3.398  47.309  1.00  2.00           N
ATOM    375  C   LYS A 242      -6.035   0.379  43.314  1.00  2.00           C
ATOM    376  O   LYS A 242      -5.000   1.021  43.112  1.00  2.00           O
ATOM    377  N   ASN A 243      -6.744  -0.202  42.351  1.00  2.00           N
ATOM    378  CA  ASN A 243      -6.372  -0.107  40.945  1.00  2.00           C
ATOM    379  CB  ASN A 243      -7.192  -1.081  40.095  1.00  2.00           C
ATOM    380  CG  ASN A 243      -6.922  -2.538  40.441  1.00  2.00           C
ATOM    381  OD1 ASN A 243      -5.988  -2.856  41.182  1.00  2.00           O
ATOM    382  ND2 ASN A 243      -7.737  -3.435  39.891  1.00  2.00           N
ATOM    383  C   ASN A 243      -6.549   1.327  40.460  1.00  2.00           C
ATOM    384  O   ASN A 243      -7.464   2.024  40.901  1.00  2.00           O
ATOM    385  N   LEU A 244      -5.666   1.769  39.567  1.00  2.00           N
ATOM    386  CA  LEU A 244      -5.732   3.137  39.059  1.00  2.00           C
ATOM    387  CB  LEU A 244      -4.728   4.036  39.802  1.00  2.00           C
ATOM    388  CG  LEU A 244      -4.658   4.127  41.333  1.00  2.00           C
ATOM    389  CD1 LEU A 244      -3.565   5.100  41.712  1.00  2.00           C
ATOM    390  CD2 LEU A 244      -5.968   4.547  41.980  1.00  2.00           C
ATOM    391  C   LEU A 244      -5.474   3.238  37.555  1.00  2.00           C
ATOM    392  O   LEU A 244      -4.962   2.309  36.931  1.00  2.00           O
ATOM    393  N   VAL A 245      -5.849   4.384  36.991  1.00  2.00           N
ATOM    394  CA  VAL A 245      -5.638   4.693  35.578  1.00  2.00           C
ATOM    395  CB  VAL A 245      -6.866   4.311  34.688  1.00  2.00           C
ATOM    396  CG1 VAL A 245      -6.599   4.629  33.220  1.00  2.00           C
ATOM    397  CG2 VAL A 245      -8.141   4.986  35.168  1.00  2.00           C
ATOM    398  C   VAL A 245      -5.219   6.169  35.466  1.00  2.00           C
ATOM    399  O   VAL A 245      -6.045   7.081  35.571  1.00  2.00           O
ATOM    400  N   TYR A 246      -3.920   6.388  35.279  1.00  2.00           N
ATOM    401  CA  TYR A 246      -3.358   7.733  35.198  1.00  2.00           C
ATOM    402  CB  TYR A 246      -1.877   7.716  35.592  1.00  2.00           C
ATOM    403  CG  TYR A 246      -1.548   6.976  36.872  1.00  2.00           C
ATOM    404  CD1 TYR A 246      -1.807   7.538  38.122  1.00  2.00           C
ATOM    405  CE1 TYR A 246      -1.491   6.858  39.296  1.00  2.00           C
ATOM    406  CZ  TYR A 246      -0.890   5.612  39.222  1.00  2.00           C
ATOM    407  OH  TYR A 246      -0.566   4.930  40.371  1.00  2.00           O
ATOM    408  CE2 TYR A 246      -0.609   5.043  37.995  1.00  2.00           C
ATOM    409  CD2 TYR A 246      -0.936   5.726  36.831  1.00  2.00           C
ATOM    410  C   TYR A 246      -3.498   8.336  33.801  1.00  2.00           C
ATOM    411  O   TYR A 246      -2.861   7.872  32.858  1.00  2.00           O
ATOM    412  N   SER A 247      -4.320   9.376  33.678  1.00  2.00           N
ATOM    413  CA  SER A 247      -4.531  10.051  32.396  1.00  2.00           C
ATOM    414  CB  SER A 247      -5.981   9.882  31.930  1.00  2.00           C
ATOM    415  OG  SER A 247      -6.200  10.524  30.684  1.00  2.00           O
ATOM    416  C   SER A 247      -4.152  11.535  32.447  1.00  2.00           C
ATOM    417  O   SER A 247      -4.904  12.359  32.978  1.00  2.00           O
ATOM    418  N   ALA A 248      -2.982  11.860  31.891  1.00  2.00           N
ATOM    419  CA  ALA A 248      -2.463  13.235  31.839  1.00  2.00           C
ATOM    420  CB  ALA A 248      -2.161  13.740  33.233  1.00  2.00           C
ATOM    421  C   ALA A 248      -1.210  13.337  30.964  1.00  2.00           C
ATOM    422  O   ALA A 248      -0.652  12.311  30.568  1.00  2.00           O
ATOM    423  N   PRO A 249      -0.770  14.574  30.647  1.00  2.00           N
ATOM    424  CA  PRO A 249       0.438  14.782  29.841  1.00  2.00           C
ATOM    425  CB  PRO A 249       0.599  16.305  29.845  1.00  2.00           C
ATOM    426  CG  PRO A 249      -0.766  16.827  30.063  1.00  2.00           C
ATOM    427  CD  PRO A 249      -1.405  15.859  31.002  1.00  2.00           C
ATOM    428  C   PRO A 249       1.684  14.143  30.451  1.00  2.00           C
ATOM    429  O   PRO A 249       1.789  14.035  31.676  1.00  2.00           O
ATOM    430  N   THR A 250       2.617  13.733  29.592  1.00  2.00           N
ATOM    431  CA  THR A 250       3.877  13.118  30.017  1.00  2.00           C
ATOM    432  CB  THR A 250       4.668  12.568  28.807  1.00  2.00           C
ATOM    433  OG1 THR A 250       3.809  11.755  27.999  1.00  2.00           O
ATOM    434  CG2 THR A 250       5.875  11.742  29.257  1.00  2.00           C
ATOM    435  C   THR A 250       4.724  14.151  30.766  1.00  2.00           C
ATOM    436  O   THR A 250       5.500  13.806  31.660  1.00  2.00           O
ATOM    437  N   SER A 251       4.548  15.416  30.389  1.00  2.00           N
ATOM    438  CA  SER A 251       5.252  16.545  30.998  1.00  2.00           C
ATOM    439  CB  SER A 251       4.984  17.818  30.190  1.00  2.00           C
ATOM    440  OG  SER A 251       3.591  18.046  30.045  1.00  2.00           O
ATOM    441  C   SER A 251       4.883  16.757  32.472  1.00  2.00           C
ATOM    442  O   SER A 251       5.654  17.349  33.232  1.00  2.00           O
ATOM    443  N   ALA A 252       3.705  16.268  32.864  1.00  2.00           N
ATOM    444  CA  ALA A 252       3.223  16.379  34.243  1.00  2.00           C
ATOM    445  CB  ALA A 252       1.700  16.373  34.279  1.00  2.00           C
ATOM    446  C   ALA A 252       3.791  15.271  35.132  1.00  2.00           C
ATOM    447  O   ALA A 252       3.425  15.156  36.301  1.00  2.00           O
ATOM    448  N   GLY A 253       4.675  14.457  34.561  1.00  2.00           N
ATOM    449  CA  GLY A 253       5.338  13.371  35.275  1.00  2.00           C
ATOM    450  C   GLY A 253       4.470  12.212  35.721  1.00  2.00           C
ATOM    451  O   GLY A 253       4.098  12.123  36.889  1.00  2.00           O
ATOM    452  N   LYS A 254       4.144  11.322  34.790  1.00  2.00           N
ATOM    453  CA  LYS A 254       3.357  10.132  35.108  1.00  2.00           C
ATOM    454  CB  LYS A 254       2.673   9.561  33.861  1.00  2.00           C
ATOM    455  CG  LYS A 254       1.550  10.428  33.299  1.00  2.00           C
ATOM    456  CD  LYS A 254       0.950   9.851  32.022  1.00  2.00           C
ATOM    457  CE  LYS A 254       1.938   9.893  30.866  1.00  2.00           C
ATOM    458  NZ  LYS A 254       1.330   9.388  29.611  1.00  2.00           N
ATOM    459  C   LYS A 254       4.268   9.083  35.737  1.00  2.00           C
ATOM    460  O   LYS A 254       3.931   8.500  36.770  1.00  2.00           O
ATOM    461  N   THR A 255       5.424   8.871  35.105  1.00  2.00           N
ATOM    462  CA  THR A 255       6.437   7.904  35.542  1.00  2.00           C
ATOM    463  CB  THR A 255       7.738   8.043  34.706  1.00  2.00           C
ATOM    464  OG1 THR A 255       7.441   7.864  33.314  1.00  2.00           O
ATOM    465  CG2 THR A 255       8.779   7.017  35.131  1.00  2.00           C
ATOM    466  C   THR A 255       6.760   8.006  37.037  1.00  2.00           C
ATOM    467  O   THR A 255       6.888   6.987  37.720  1.00  2.00           O
ATOM    468  N   LEU A 256       6.880   9.232  37.538  1.00  2.00           N
ATOM    469  CA  LEU A 256       7.178   9.462  38.950  1.00  2.00           C
ATOM    470  CB  LEU A 256       7.338  10.963  39.244  1.00  2.00           C
ATOM    471  CG  LEU A 256       7.761  11.409  40.650  1.00  2.00           C
ATOM    472  CD1 LEU A 256       9.133  10.863  41.036  1.00  2.00           C
ATOM    473  CD2 LEU A 256       7.759  12.924  40.746  1.00  2.00           C
ATOM    474  C   LEU A 256       6.099   8.837  39.839  1.00  2.00           C
ATOM    475  O   LEU A 256       6.408   8.023  40.706  1.00  2.00           O
ATOM    476  N   VAL A 257       4.840   9.195  39.586  1.00  2.00           N
ATOM    477  CA  VAL A 257       3.691   8.696  40.353  1.00  2.00           C
ATOM    478  CB  VAL A 257       2.340   9.090  39.689  1.00  2.00           C
ATOM    479  CG1 VAL A 257       2.303  10.575  39.377  1.00  2.00           C
ATOM    480  CG2 VAL A 257       1.164   8.708  40.577  1.00  2.00           C
ATOM    481  C   VAL A 257       3.736   7.179  40.569  1.00  2.00           C
ATOM    482  O   VAL A 257       3.445   6.695  41.664  1.00  2.00           O
ATOM    483  N   ALA A 258       4.107   6.442  39.523  1.00  2.00           N
ATOM    484  CA  ALA A 258       4.198   4.983  39.587  1.00  2.00           C
ATOM    485  CB  ALA A 258       4.364   4.397  38.194  1.00  2.00           C
ATOM    486  C   ALA A 258       5.328   4.523  40.505  1.00  2.00           C
ATOM    487  O   ALA A 258       5.137   3.614  41.313  1.00  2.00           O
ATOM    488  N   GLU A 259       6.490   5.167  40.379  1.00  2.00           N
ATOM    489  CA  GLU A 259       7.680   4.865  41.189  1.00  2.00           C
ATOM    490  CB  GLU A 259       8.837   5.789  40.799  1.00  2.00           C
ATOM    491  CG  GLU A 259       9.422   5.528  39.421  1.00  2.00           C
ATOM    492  CD  GLU A 259      10.427   6.583  39.003  1.00  2.00           C
ATOM    493  OE1 GLU A 259      10.173   7.780  39.242  1.00  2.00           O
ATOM    494  OE2 GLU A 259      11.459   6.221  38.406  1.00  2.00           O
ATOM    495  C   GLU A 259       7.425   4.952  42.699  1.00  2.00           C
ATOM    496  O   GLU A 259       8.133   4.334  43.500  1.00  2.00           O
ATOM    497  N   LEU A 260       6.410   5.729  43.069  1.00  2.00           N
ATOM    498  CA  LEU A 260       6.017   5.909  44.461  1.00  2.00           C
ATOM    499  CB  LEU A 260       5.288   7.249  44.643  1.00  2.00           C
ATOM    500  CG  LEU A 260       6.071   8.576  44.657  1.00  2.00           C
ATOM    501  CD1 LEU A 260       7.062   8.760  43.512  1.00  2.00           C
ATOM    502  CD2 LEU A 260       5.116   9.754  44.712  1.00  2.00           C
ATOM    503  C   LEU A 260       5.164   4.741  44.963  1.00  2.00           C
ATOM    504  O   LEU A 260       5.430   4.193  46.036  1.00  2.00           O
ATOM    505  N   LEU A 261       4.156   4.357  44.181  1.00  2.00           N
ATOM    506  CA  LEU A 261       3.262   3.258  44.550  1.00  2.00           C
ATOM    507  CB  LEU A 261       2.012   3.237  43.663  1.00  2.00           C
ATOM    508  CG  LEU A 261       0.972   2.144  43.954  1.00  2.00           C
ATOM    509  CD1 LEU A 261       0.409   2.251  45.372  1.00  2.00           C
ATOM    510  CD2 LEU A 261      -0.149   2.186  42.939  1.00  2.00           C
ATOM    511  C   LEU A 261       3.956   1.892  44.540  1.00  2.00           C
ATOM    512  O   LEU A 261       3.727   1.079  45.438  1.00  2.00           O
ATOM    513  N   ILE A 262       4.786   1.643  43.526  1.00  2.00           N
ATOM    514  CA  ILE A 262       5.532   0.382  43.412  1.00  2.00           C
ATOM    515  CB  ILE A 262       6.330   0.283  42.073  1.00  2.00           C
ATOM    516  CG1 ILE A 262       7.156  -1.003  42.030  1.00  2.00           C
ATOM    517  CD1 ILE A 262       7.896  -1.241  40.732  1.00  2.00           C
ATOM    518  CG2 ILE A 262       7.256   1.475  41.890  1.00  2.00           C
ATOM    519  C   ILE A 262       6.463   0.140  44.608  1.00  2.00           C
ATOM    520  O   ILE A 262       6.582  -0.991  45.086  1.00  2.00           O
ATOM    521  N   LEU A 263       7.090   1.214  45.094  1.00  2.00           N
ATOM    522  CA  LEU A 263       8.028   1.143  46.210  1.00  2.00           C
ATOM    523  CB  LEU A 263       8.888   2.411  46.263  1.00  2.00           C
ATOM    524  CG  LEU A 263      10.312   2.386  46.844  1.00  2.00           C
ATOM    525  CD1 LEU A 263      10.896   3.796  46.827  1.00  2.00           C
ATOM    526  CD2 LEU A 263      10.436   1.800  48.234  1.00  2.00           C
ATOM    527  C   LEU A 263       7.254   0.967  47.515  1.00  2.00           C
ATOM    528  O   LEU A 263       7.666   0.206  48.391  1.00  2.00           O
ATOM    529  N   LYS A 264       6.127   1.668  47.631  1.00  2.00           N
ATOM    530  CA  LYS A 264       5.270   1.595  48.815  1.00  2.00           C
ATOM    531  CB  LYS A 264       4.146   2.628  48.707  1.00  2.00           C
ATOM    532  CG  LYS A 264       3.255   2.722  49.928  1.00  2.00           C
ATOM    533  CD  LYS A 264       2.097   3.672  49.685  1.00  2.00           C
ATOM    534  CE  LYS A 264       1.247   3.840  50.934  1.00  2.00           C
ATOM    535  NZ  LYS A 264       0.665   2.563  51.429  1.00  2.00           N
ATOM    536  C   LYS A 264       4.678   0.189  48.973  1.00  2.00           C
ATOM    537  O   LYS A 264       4.543  -0.318  50.089  1.00  2.00           O
ATOM    538  N   ARG A 265       4.342  -0.422  47.840  1.00  2.00           N
ATOM    539  CA  ARG A 265       3.747  -1.754  47.774  1.00  2.00           C
ATOM    540  CB  ARG A 265       3.232  -1.999  46.347  1.00  2.00           C
ATOM    541  CG  ARG A 265       2.441  -3.292  46.089  1.00  2.00           C
ATOM    542  CD  ARG A 265       1.033  -3.267  46.670  1.00  2.00           C
ATOM    543  NE  ARG A 265       0.254  -4.416  46.216  1.00  2.00           N
ATOM    544  CZ  ARG A 265      -1.017  -4.650  46.534  1.00  2.00           C
ATOM    545  NH1 ARG A 265      -1.684  -3.817  47.322  1.00  2.00           N
ATOM    546  NH2 ARG A 265      -1.627  -5.729  46.057  1.00  2.00           N
ATOM    547  C   ARG A 265       4.729  -2.861  48.168  1.00  2.00           C
ATOM    548  O   ARG A 265       4.329  -3.870  48.757  1.00  2.00           O
ATOM    549  N   VAL A 266       6.008  -2.670  47.847  1.00  2.00           N
ATOM    550  CA  VAL A 266       7.036  -3.681  48.138  1.00  2.00           C
ATOM    551  CB  VAL A 266       8.183  -3.695  47.076  1.00  2.00           C
ATOM    552  CG1 VAL A 266       8.959  -2.379  47.065  1.00  2.00           C
ATOM    553  CG2 VAL A 266       7.635  -4.012  45.699  1.00  2.00           C
ATOM    554  C   VAL A 266       7.619  -3.664  49.564  1.00  2.00           C
ATOM    555  O   VAL A 266       8.005  -4.714  50.085  1.00  2.00           O
ATOM    556  N   LEU A 267       7.691  -2.492  50.190  1.00  2.00           N
ATOM    557  CA  LEU A 267       8.227  -2.398  51.549  1.00  2.00           C
ATOM    558  CB  LEU A 267       8.690  -0.973  51.873  1.00  2.00           C
ATOM    559  CG  LEU A 267       9.856  -0.320  51.126  1.00  2.00           C
ATOM    560  CD1 LEU A 267      10.033   1.100  51.633  1.00  2.00           C
ATOM    561  CD2 LEU A 267      11.157  -1.102  51.281  1.00  2.00           C
ATOM    562  C   LEU A 267       7.218  -2.860  52.595  1.00  2.00           C
ATOM    563  O   LEU A 267       7.557  -3.611  53.510  1.00  2.00           O
ATOM    564  N   GLU A 268       5.977  -2.409  52.440  1.00  2.00           N
ATOM    565  CA  GLU A 268       4.892  -2.729  53.366  1.00  2.00           C
ATOM    566  CB  GLU A 268       3.703  -1.792  53.119  1.00  2.00           C
ATOM    567  CG  GLU A 268       3.983  -0.319  53.423  1.00  2.00           C
ATOM    568  CD  GLU A 268       2.854   0.609  52.996  1.00  2.00           C
ATOM    569  OE1 GLU A 268       2.726   1.701  53.588  1.00  2.00           O
ATOM    570  OE2 GLU A 268       2.090   0.253  52.077  1.00  2.00           O
ATOM    571  C   GLU A 268       4.424  -4.187  53.341  1.00  2.00           C
ATOM    572  O   GLU A 268       4.122  -4.755  54.393  1.00  2.00           O
ATOM    573  N   MET A 269       4.379  -4.793  52.153  1.00  2.00           N
ATOM    574  CA  MET A 269       3.904  -6.178  52.016  1.00  2.00           C
ATOM    575  CB  MET A 269       2.785  -6.260  50.968  1.00  2.00           C
ATOM    576  CG  MET A 269       1.604  -5.309  51.212  1.00  2.00           C
ATOM    577  SD  MET A 269       0.796  -5.422  52.829  1.00  2.00           S
ATOM    578  CE  MET A 269       0.212  -7.114  52.838  1.00  2.00           C
ATOM    579  C   MET A 269       4.992  -7.232  51.742  1.00  2.00           C
ATOM    580  O   MET A 269       4.698  -8.428  51.705  1.00  2.00           O
ATOM    581  N   ARG A 270       6.234  -6.777  51.567  1.00  2.00           N
ATOM    582  CA  ARG A 270       7.405  -7.639  51.318  1.00  2.00           C
ATOM    583  CB  ARG A 270       7.706  -8.539  52.526  1.00  2.00           C
ATOM    584  CG  ARG A 270       8.974  -9.385  52.382  1.00  2.00           C
ATOM    585  CD  ARG A 270       9.169 -10.308  53.570  1.00  2.00           C
ATOM    586  NE  ARG A 270       8.144 -11.346  53.645  1.00  2.00           N
ATOM    587  CZ  ARG A 270       8.027 -12.213  54.647  1.00  2.00           C
ATOM    588  NH1 ARG A 270       8.860 -12.165  55.680  1.00  2.00           N
ATOM    589  NH2 ARG A 270       7.064 -13.127  54.621  1.00  2.00           N
ATOM    590  C   ARG A 270       7.304  -8.482  50.050  1.00  2.00           C
ATOM    591  O   ARG A 270       7.497  -9.698  50.091  1.00  2.00           O
ATOM    592  N   LYS A 271       7.006  -7.845  48.923  1.00  2.00           N
ATOM    593  CA  LYS A 271       6.902  -8.578  47.667  1.00  2.00           C
ATOM    594  CB  LYS A 271       5.432  -8.842  47.308  1.00  2.00           C
ATOM    595  CG  LYS A 271       4.663  -9.758  48.273  1.00  2.00           C
ATOM    596  CD  LYS A 271       5.283 -11.151  48.376  1.00  2.00           C
ATOM    597  CE  LYS A 271       4.444 -12.088  49.236  1.00  2.00           C
ATOM    598  NZ  LYS A 271       4.253 -11.610  50.630  1.00  2.00           N
ATOM    599  C   LYS A 271       7.634  -7.873  46.527  1.00  2.00           C
ATOM    600  O   LYS A 271       8.400  -6.934  46.761  1.00  2.00           O
ATOM    601  N   LYS A 272       7.406  -8.351  45.303  1.00  2.00           N
ATOM    602  CA  LYS A 272       8.008  -7.795  44.093  1.00  2.00           C
ATOM    603  CB  LYS A 272       8.390  -8.924  43.134  1.00  2.00           C
ATOM    604  CG  LYS A 272       9.489  -9.869  43.594  1.00  2.00           C
ATOM    605  CD  LYS A 272       9.606 -11.015  42.593  1.00  2.00           C
ATOM    606  CE  LYS A 272      10.821 -11.908  42.806  1.00  2.00           C
ATOM    607  NZ  LYS A 272      10.834 -12.627  44.100  1.00  2.00           N
ATOM    608  C   LYS A 272       7.026  -6.865  43.387  1.00  2.00           C
ATOM    609  O   LYS A 272       5.883  -6.709  43.822  1.00  2.00           O
ATOM    610  N   ALA A 273       7.484  -6.245  42.298  1.00  2.00           N
ATOM    611  CA  ALA A 273       6.657  -5.353  41.479  1.00  2.00           C
ATOM    612  CB  ALA A 273       6.407  -4.049  42.177  1.00  2.00           C
ATOM    613  C   ALA A 273       7.282  -5.138  40.096  1.00  2.00           C
ATOM    614  O   ALA A 273       8.504  -5.078  39.963  1.00  2.00           O
ATOM    615  N   LEU A 274       6.429  -5.013  39.080  1.00  2.00           N
ATOM    616  CA  LEU A 274       6.855  -4.891  37.678  1.00  2.00           C
ATOM    617  CB  LEU A 274       6.323  -6.101  36.894  1.00  2.00           C
ATOM    618  CG  LEU A 274       6.975  -7.496  36.881  1.00  2.00           C
ATOM    619  CD1 LEU A 274       7.996  -7.637  35.760  1.00  2.00           C
ATOM    620  CD2 LEU A 274       7.549  -7.953  38.231  1.00  2.00           C
ATOM    621  C   LEU A 274       6.457  -3.616  36.930  1.00  2.00           C
ATOM    622  O   LEU A 274       5.440  -2.988  37.231  1.00  2.00           O
ATOM    623  N   PHE A 275       7.283  -3.262  35.944  1.00  2.00           N
ATOM    624  CA  PHE A 275       7.054  -2.124  35.056  1.00  2.00           C
ATOM    625  CB  PHE A 275       8.236  -1.146  35.059  1.00  2.00           C
ATOM    626  CG  PHE A 275       8.264  -0.208  36.228  1.00  2.00           C
ATOM    627  CD1 PHE A 275       7.458   0.926  36.240  1.00  2.00           C
ATOM    628  CE1 PHE A 275       7.487   1.814  37.311  1.00  2.00           C
ATOM    629  CZ  PHE A 275       8.346   1.582  38.374  1.00  2.00           C
ATOM    630  CE2 PHE A 275       9.173   0.465  38.362  1.00  2.00           C
ATOM    631  CD2 PHE A 275       9.132  -0.422  37.290  1.00  2.00           C
ATOM    632  C   PHE A 275       6.840  -2.626  33.634  1.00  2.00           C
ATOM    633  O   PHE A 275       7.764  -3.163  33.015  1.00  2.00           O
ATOM    634  N   ILE A 276       5.625  -2.457  33.118  1.00  2.00           N
ATOM    635  CA  ILE A 276       5.300  -2.884  31.757  1.00  2.00           C
ATOM    636  CB  ILE A 276       3.848  -3.454  31.635  1.00  2.00           C
ATOM    637  CG1 ILE A 276       3.594  -4.585  32.646  1.00  2.00           C
ATOM    638  CD1 ILE A 276       4.486  -5.820  32.501  1.00  2.00           C
ATOM    639  CG2 ILE A 276       3.553  -3.907  30.205  1.00  2.00           C
ATOM    640  C   ILE A 276       5.516  -1.720  30.787  1.00  2.00           C
ATOM    641  O   ILE A 276       4.661  -0.843  30.639  1.00  2.00           O
ATOM    642  N   LEU A 277       6.681  -1.720  30.147  1.00  2.00           N
ATOM    643  CA  LEU A 277       7.045  -0.696  29.174  1.00  2.00           C
ATOM    644  CB  LEU A 277       8.554  -0.430  29.210  1.00  2.00           C
ATOM    645  CG  LEU A 277       9.196   0.382  30.336  1.00  2.00           C
ATOM    646  CD1 LEU A 277       8.921  -0.172  31.724  1.00  2.00           C
ATOM    647  CD2 LEU A 277      10.682   0.438  30.083  1.00  2.00           C
ATOM    648  C   LEU A 277       6.638  -1.103  27.763  1.00  2.00           C
ATOM    649  O   LEU A 277       6.509  -2.295  27.481  1.00  2.00           O
ATOM    650  N   PRO A 278       6.417  -0.112  26.875  1.00  2.00           N
ATOM    651  CA  PRO A 278       6.056  -0.407  25.494  1.00  2.00           C
ATOM    652  CB  PRO A 278       5.858   0.984  24.875  1.00  2.00           C
ATOM    653  CG  PRO A 278       5.608   1.881  26.020  1.00  2.00           C
ATOM    654  CD  PRO A 278       6.454   1.342  27.119  1.00  2.00           C
ATOM    655  C   PRO A 278       7.153  -1.173  24.749  1.00  2.00           C
ATOM    656  O   PRO A 278       6.966  -2.349  24.437  1.00  2.00           O
ATOM    657  N   PHE A 279       8.290  -0.524  24.501  1.00  2.00           N
ATOM    658  CA  PHE A 279       9.384  -1.151  23.751  1.00  2.00           C
ATOM    659  CB  PHE A 279       9.808  -0.277  22.558  1.00  2.00           C
ATOM    660  CG  PHE A 279      10.238   1.124  22.924  1.00  2.00           C
ATOM    661  CD1 PHE A 279       9.297   2.096  23.261  1.00  2.00           C
ATOM    662  CE1 PHE A 279       9.688   3.390  23.574  1.00  2.00           C
ATOM    663  CZ  PHE A 279      11.031   3.737  23.518  1.00  2.00           C
ATOM    664  CE2 PHE A 279      11.977   2.783  23.161  1.00  2.00           C
ATOM    665  CD2 PHE A 279      11.577   1.488  22.860  1.00  2.00           C
ATOM    666  C   PHE A 279      10.584  -1.616  24.578  1.00  2.00           C
ATOM    667  O   PHE A 279      10.744  -1.225  25.731  1.00  2.00           O
ATOM    668  N   VAL A 280      11.408  -2.467  23.970  1.00  2.00           N
ATOM    669  CA  VAL A 280      12.587  -3.046  24.626  1.00  2.00           C
ATOM    670  CB  VAL A 280      13.029  -4.369  23.927  1.00  2.00           C
ATOM    671  CG1 VAL A 280      14.080  -5.111  24.749  1.00  2.00           C
ATOM    672  CG2 VAL A 280      13.507  -4.116  22.494  1.00  2.00           C
ATOM    673  C   VAL A 280      13.772  -2.076  24.793  1.00  2.00           C
ATOM    674  O   VAL A 280      14.589  -2.242  25.703  1.00  2.00           O
ATOM    675  N   SER A 281      13.858  -1.068  23.927  1.00  2.00           N
ATOM    676  CA  SER A 281      14.942  -0.088  24.003  1.00  2.00           C
ATOM    677  CB  SER A 281      15.065   0.713  22.705  1.00  2.00           C
ATOM    678  OG  SER A 281      15.487  -0.111  21.636  1.00  2.00           O
ATOM    679  C   SER A 281      14.801   0.857  25.191  1.00  2.00           C
ATOM    680  O   SER A 281      15.805   1.336  25.716  1.00  2.00           O
ATOM    681  N   VAL A 282      13.566   1.116  25.617  1.00  2.00           N
ATOM    682  CA  VAL A 282      13.320   2.018  26.751  1.00  2.00           C
ATOM    683  CB  VAL A 282      11.909   2.699  26.680  1.00  2.00           C
ATOM    684  CG1 VAL A 282      11.803   3.891  27.636  1.00  2.00           C
ATOM    685  CG2 VAL A 282      10.781   1.698  26.892  1.00  2.00           C
ATOM    686  C   VAL A 282      13.571   1.331  28.103  1.00  2.00           C
ATOM    687  O   VAL A 282      13.576   1.983  29.150  1.00  2.00           O
ATOM    688  N   ALA A 283      13.797   0.017  28.065  1.00  2.00           N
ATOM    689  CA  ALA A 283      14.084  -0.765  29.270  1.00  2.00           C
ATOM    690  CB  ALA A 283      14.141  -2.245  28.953  1.00  2.00           C
ATOM    691  C   ALA A 283      15.384  -0.304  29.920  1.00  2.00           C
ATOM    692  O   ALA A 283      15.556  -0.437  31.132  1.00  2.00           O
ATOM    693  N   LYS A 284      16.293   0.232  29.106  1.00  2.00           N
ATOM    694  CA  LYS A 284      17.565   0.759  29.590  1.00  2.00           C
ATOM    695  CB  LYS A 284      18.563   0.923  28.441  1.00  2.00           C
ATOM    696  CG  LYS A 284      19.931   1.444  28.875  1.00  2.00           C
ATOM    697  CD  LYS A 284      20.920   1.614  27.719  1.00  2.00           C
ATOM    698  CE  LYS A 284      21.446   0.295  27.155  1.00  2.00           C
ATOM    699  NZ  LYS A 284      20.413  -0.543  26.497  1.00  2.00           N
ATOM    700  C   LYS A 284      17.317   2.094  30.292  1.00  2.00           C
ATOM    701  O   LYS A 284      17.853   2.336  31.372  1.00  2.00           O
ATOM    702  N   GLU A 285      16.498   2.944  29.669  1.00  2.00           N
ATOM    703  CA  GLU A 285      16.135   4.259  30.211  1.00  2.00           C
ATOM    704  CB  GLU A 285      15.197   5.005  29.246  1.00  2.00           C
ATOM    705  CG  GLU A 285      14.473   6.247  29.815  1.00  2.00           C
ATOM    706  CD  GLU A 285      15.389   7.381  30.286  1.00  2.00           C
ATOM    707  OE1 GLU A 285      16.631   7.238  30.258  1.00  2.00           O
ATOM    708  OE2 GLU A 285      14.848   8.431  30.693  1.00  2.00           O
ATOM    709  C   GLU A 285      15.522   4.163  31.606  1.00  2.00           C
ATOM    710  O   GLU A 285      15.953   4.865  32.525  1.00  2.00           O
ATOM    711  N   LYS A 286      14.522   3.298  31.755  1.00  2.00           N
ATOM    712  CA  LYS A 286      13.866   3.095  33.046  1.00  2.00           C
ATOM    713  CB  LYS A 286      12.608   2.231  32.901  1.00  2.00           C
ATOM    714  CG  LYS A 286      11.403   2.951  32.315  1.00  2.00           C
ATOM    715  CD  LYS A 286      10.839   3.990  33.279  1.00  2.00           C
ATOM    716  CE  LYS A 286       9.623   4.683  32.697  1.00  2.00           C
ATOM    717  NZ  LYS A 286       9.945   5.465  31.473  1.00  2.00           N
ATOM    718  C   LYS A 286      14.807   2.505  34.091  1.00  2.00           C
ATOM    719  O   LYS A 286      14.845   2.984  35.221  1.00  2.00           O
ATOM    720  N   LYS A 287      15.574   1.489  33.698  1.00  2.00           N
ATOM    721  CA  LYS A 287      16.513   0.819  34.600  1.00  2.00           C
ATOM    722  CB  LYS A 287      17.296  -0.273  33.858  1.00  2.00           C
ATOM    723  CG  LYS A 287      18.299  -1.025  34.735  1.00  2.00           C
ATOM    724  CD  LYS A 287      19.095  -2.072  33.962  1.00  2.00           C
ATOM    725  CE  LYS A 287      18.221  -3.203  33.449  1.00  2.00           C
ATOM    726  NZ  LYS A 287      19.026  -4.252  32.768  1.00  2.00           N
ATOM    727  C   LYS A 287      17.483   1.777  35.296  1.00  2.00           C
ATOM    728  O   LYS A 287      17.600   1.754  36.523  1.00  2.00           O
ATOM    729  N   TYR A 288      18.157   2.619  34.512  1.00  2.00           N
ATOM    730  CA  TYR A 288      19.145   3.563  35.042  1.00  2.00           C
ATOM    731  CB  TYR A 288      19.896   4.276  33.908  1.00  2.00           C
ATOM    732  CG  TYR A 288      21.127   5.022  34.382  1.00  2.00           C
ATOM    733  CD1 TYR A 288      21.050   6.352  34.810  1.00  2.00           C
ATOM    734  CE1 TYR A 288      22.182   7.030  35.257  1.00  2.00           C
ATOM    735  CZ  TYR A 288      23.405   6.378  35.280  1.00  2.00           C
ATOM    736  OH  TYR A 288      24.528   7.038  35.716  1.00  2.00           O
ATOM    737  CE2 TYR A 288      23.506   5.062  34.862  1.00  2.00           C
ATOM    738  CD2 TYR A 288      22.370   4.390  34.416  1.00  2.00           C
ATOM    739  C   TYR A 288      18.542   4.580  36.016  1.00  2.00           C
ATOM    740  O   TYR A 288      19.146   4.895  37.045  1.00  2.00           O
ATOM    741  N   TYR A 289      17.355   5.086  35.687  1.00  2.00           N
ATOM    742  CA  TYR A 289      16.670   6.063  36.531  1.00  2.00           C
ATOM    743  CB  TYR A 289      15.571   6.788  35.741  1.00  2.00           C
ATOM    744  CG  TYR A 289      14.948   7.961  36.468  1.00  2.00           C
ATOM    745  CD1 TYR A 289      15.594   9.200  36.513  1.00  2.00           C
ATOM    746  CE1 TYR A 289      15.030  10.290  37.184  1.00  2.00           C
ATOM    747  CZ  TYR A 289      13.801  10.145  37.806  1.00  2.00           C
ATOM    748  OH  TYR A 289      13.235  11.212  38.464  1.00  2.00           O
ATOM    749  CE2 TYR A 289      13.136   8.925  37.767  1.00  2.00           C
ATOM    750  CD2 TYR A 289      13.712   7.842  37.095  1.00  2.00           C
ATOM    751  C   TYR A 289      16.119   5.406  37.801  1.00  2.00           C
ATOM    752  O   TYR A 289      15.868   6.084  38.796  1.00  2.00           O
ATOM    753  N   LEU A 290      15.948   4.083  37.760  1.00  2.00           N
ATOM    754  CA  LEU A 290      15.457   3.318  38.908  1.00  2.00           C
ATOM    755  CB  LEU A 290      14.582   2.136  38.462  1.00  2.00           C
ATOM    756  CG  LEU A 290      13.313   2.290  37.622  1.00  2.00           C
ATOM    757  CD1 LEU A 290      12.746   0.914  37.348  1.00  2.00           C
ATOM    758  CD2 LEU A 290      12.264   3.169  38.269  1.00  2.00           C
ATOM    759  C   LEU A 290      16.603   2.771  39.764  1.00  2.00           C
ATOM    760  O   LEU A 290      16.362   2.043  40.731  1.00  2.00           O
ATOM    761  N   GLN A 291      17.843   3.106  39.414  1.00  2.00           N
ATOM    762  CA  GLN A 291      18.993   2.604  40.167  1.00  2.00           C
ATOM    763  CB  GLN A 291      20.302   2.754  39.377  1.00  2.00           C
ATOM    764  CG  GLN A 291      20.416   1.823  38.164  1.00  2.00           C
ATOM    765  CD  GLN A 291      20.484   0.340  38.535  1.00  2.00           C
ATOM    766  OE1 GLN A 291      19.874  -0.501  37.877  1.00  2.00           O
ATOM    767  NE2 GLN A 291      21.213   0.022  39.600  1.00  2.00           N
ATOM    768  C   GLN A 291      19.096   3.200  41.565  1.00  2.00           C
ATOM    769  O   GLN A 291      18.655   2.580  42.529  1.00  2.00           O
ATOM    770  N   SER A 292      19.649   4.409  41.659  1.00  2.00           N
ATOM    771  CA  SER A 292      19.846   5.111  42.935  1.00  2.00           C
ATOM    772  CB  SER A 292      20.650   6.390  42.706  1.00  2.00           C
ATOM    773  OG  SER A 292      21.906   6.095  42.122  1.00  2.00           O
ATOM    774  C   SER A 292      18.554   5.435  43.692  1.00  2.00           C
ATOM    775  O   SER A 292      18.574   5.588  44.912  1.00  2.00           O
ATOM    776  N   LEU A 293      17.442   5.530  42.966  1.00  2.00           N
ATOM    777  CA  LEU A 293      16.139   5.838  43.557  1.00  2.00           C
ATOM    778  CB  LEU A 293      15.138   6.228  42.455  1.00  2.00           C
ATOM    779  CG  LEU A 293      13.779   6.922  42.689  1.00  2.00           C
ATOM    780  CD1 LEU A 293      12.759   6.068  43.446  1.00  2.00           C
ATOM    781  CD2 LEU A 293      13.932   8.292  43.345  1.00  2.00           C
ATOM    782  C   LEU A 293      15.610   4.662  44.389  1.00  2.00           C
ATOM    783  O   LEU A 293      14.969   4.871  45.420  1.00  2.00           O
ATOM    784  N   PHE A 294      15.892   3.435  43.950  1.00  2.00           N
ATOM    785  CA  PHE A 294      15.426   2.240  44.661  1.00  2.00           C
ATOM    786  CB  PHE A 294      14.595   1.331  43.741  1.00  2.00           C
ATOM    787  CG  PHE A 294      13.345   1.966  43.196  1.00  2.00           C
ATOM    788  CD1 PHE A 294      12.232   2.155  44.003  1.00  2.00           C
ATOM    789  CE1 PHE A 294      11.065   2.724  43.491  1.00  2.00           C
ATOM    790  CZ  PHE A 294      10.997   3.080  42.156  1.00  2.00           C
ATOM    791  CE2 PHE A 294      12.093   2.876  41.337  1.00  2.00           C
ATOM    792  CD2 PHE A 294      13.257   2.312  41.855  1.00  2.00           C
ATOM    793  C   PHE A 294      16.518   1.380  45.306  1.00  2.00           C
ATOM    794  O   PHE A 294      16.370   0.949  46.446  1.00  2.00           O
ATOM    795  N   GLN A 295      17.599   1.122  44.571  1.00  2.00           N
ATOM    796  CA  GLN A 295      18.685   0.241  45.038  1.00  2.00           C
ATOM    797  CB  GLN A 295      19.750   0.064  43.941  1.00  2.00           C
ATOM    798  CG  GLN A 295      20.849  -0.984  44.206  1.00  2.00           C
ATOM    799  CD  GLN A 295      20.326  -2.412  44.339  1.00  2.00           C
ATOM    800  OE1 GLN A 295      20.673  -3.284  43.541  1.00  2.00           O
ATOM    801  NE2 GLN A 295      19.472  -2.649  45.333  1.00  2.00           N
ATOM    802  C   GLN A 295      19.325   0.620  46.374  1.00  2.00           C
ATOM    803  O   GLN A 295      19.664  -0.261  47.170  1.00  2.00           O
ATOM    804  N   GLU A 296      19.475   1.919  46.620  1.00  2.00           N
ATOM    805  CA  GLU A 296      20.076   2.413  47.863  1.00  2.00           C
ATOM    806  CB  GLU A 296      20.300   3.927  47.800  1.00  2.00           C
ATOM    807  CG  GLU A 296      21.239   4.369  46.683  1.00  2.00           C
ATOM    808  CD  GLU A 296      22.647   3.819  46.834  1.00  2.00           C
ATOM    809  OE1 GLU A 296      23.228   3.957  47.929  1.00  2.00           O
ATOM    810  OE2 GLU A 296      23.184   3.275  45.847  1.00  2.00           O
ATOM    811  C   GLU A 296      19.267   2.035  49.102  1.00  2.00           C
ATOM    812  O   GLU A 296      19.828   1.898  50.189  1.00  2.00           O
ATOM    813  N   VAL A 297      17.957   1.860  48.935  1.00  2.00           N
ATOM    814  CA  VAL A 297      17.085   1.463  50.045  1.00  2.00           C
ATOM    815  CB  VAL A 297      15.752   2.281  50.101  1.00  2.00           C
ATOM    816  CG1 VAL A 297      14.897   2.056  48.863  1.00  2.00           C
ATOM    817  CG2 VAL A 297      16.037   3.764  50.292  1.00  2.00           C
ATOM    818  C   VAL A 297      16.844  -0.055  50.071  1.00  2.00           C
ATOM    819  O   VAL A 297      15.821  -0.532  50.572  1.00  2.00           O
ATOM    820  N   GLY A 298      17.804  -0.803  49.528  1.00  2.00           N
ATOM    821  CA  GLY A 298      17.755  -2.267  49.498  1.00  2.00           C
ATOM    822  C   GLY A 298      16.859  -2.933  48.466  1.00  2.00           C
ATOM    823  O   GLY A 298      16.691  -4.152  48.494  1.00  2.00           O
ATOM    824  N   ILE A 299      16.295  -2.143  47.554  1.00  2.00           N
ATOM    825  CA  ILE A 299      15.401  -2.661  46.512  1.00  2.00           C
ATOM    826  CB  ILE A 299      14.194  -1.701  46.251  1.00  2.00           C
ATOM    827  CG1 ILE A 299      13.354  -1.493  47.524  1.00  2.00           C
ATOM    828  CD1 ILE A 299      12.704  -2.752  48.107  1.00  2.00           C
ATOM    829  CG2 ILE A 299      13.320  -2.206  45.111  1.00  2.00           C
ATOM    830  C   ILE A 299      16.155  -2.970  45.211  1.00  2.00           C
ATOM    831  O   ILE A 299      16.544  -2.061  44.472  1.00  2.00           O
ATOM    832  N   LYS A 300      16.349  -4.260  44.941  1.00  2.00           N
ATOM    833  CA  LYS A 300      17.058  -4.714  43.742  1.00  2.00           C
ATOM    834  CB  LYS A 300      17.463  -6.193  43.850  1.00  2.00           C
ATOM    835  CG  LYS A 300      18.562  -6.530  44.869  1.00  2.00           C
ATOM    836  CD  LYS A 300      18.101  -6.430  46.318  1.00  2.00           C
ATOM    837  CE  LYS A 300      19.223  -6.794  47.280  1.00  2.00           C
ATOM    838  NZ  LYS A 300      18.793  -6.712  48.705  1.00  2.00           N
ATOM    839  C   LYS A 300      16.249  -4.475  42.466  1.00  2.00           C
ATOM    840  O   LYS A 300      15.098  -4.905  42.353  1.00  2.00           O
ATOM    841  N   VAL A 301      16.870  -3.784  41.511  1.00  2.00           N
ATOM    842  CA  VAL A 301      16.247  -3.461  40.225  1.00  2.00           C
ATOM    843  CB  VAL A 301      16.219  -1.922  39.972  1.00  2.00           C
ATOM    844  CG1 VAL A 301      15.588  -1.587  38.629  1.00  2.00           C
ATOM    845  CG2 VAL A 301      15.462  -1.211  41.084  1.00  2.00           C
ATOM    846  C   VAL A 301      17.009  -4.178  39.113  1.00  2.00           C
ATOM    847  O   VAL A 301      18.242  -4.224  39.124  1.00  2.00           O
ATOM    848  N   ASP A 302      16.265  -4.746  38.166  1.00  2.00           N
ATOM    849  CA  ASP A 302      16.842  -5.482  37.045  1.00  2.00           C
ATOM    850  CB  ASP A 302      17.082  -6.939  37.462  1.00  2.00           C
ATOM    851  CG  ASP A 302      17.961  -7.708  36.486  1.00  2.00           C
ATOM    852  OD1 ASP A 302      18.484  -7.114  35.518  1.00  2.00           O
ATOM    853  OD2 ASP A 302      18.141  -8.923  36.705  1.00  2.00           O
ATOM    854  C   ASP A 302      15.879  -5.414  35.859  1.00  2.00           C
ATOM    855  O   ASP A 302      14.719  -5.040  36.025  1.00  2.00           O
ATOM    856  N   GLY A 303      16.362  -5.761  34.667  1.00  2.00           N
ATOM    857  CA  GLY A 303      15.540  -5.736  33.458  1.00  2.00           C
ATOM    858  C   GLY A 303      15.581  -7.041  32.687  1.00  2.00           C
ATOM    859  O   GLY A 303      16.651  -7.627  32.507  1.00  2.00           O
ATOM    860  N   TYR A 304      14.415  -7.489  32.225  1.00  2.00           N
ATOM    861  CA  TYR A 304      14.309  -8.744  31.480  1.00  2.00           C
ATOM    862  CB  TYR A 304      13.554  -9.803  32.297  1.00  2.00           C
ATOM    863  CG  TYR A 304      14.336 -10.335  33.473  1.00  2.00           C
ATOM    864  CD1 TYR A 304      15.220 -11.402  33.316  1.00  2.00           C
ATOM    865  CE1 TYR A 304      15.950 -11.898  34.391  1.00  2.00           C
ATOM    866  CZ  TYR A 304      15.799 -11.326  35.641  1.00  2.00           C
ATOM    867  OH  TYR A 304      16.521 -11.815  36.706  1.00  2.00           O
ATOM    868  CE2 TYR A 304      14.926 -10.266  35.824  1.00  2.00           C
ATOM    869  CD2 TYR A 304      14.198  -9.777  34.741  1.00  2.00           C
ATOM    870  C   TYR A 304      13.706  -8.637  30.081  1.00  2.00           C
ATOM    871  O   TYR A 304      12.616  -8.094  29.893  1.00  2.00           O
ATOM    872  N   MET A 305      14.444  -9.156  29.105  1.00  2.00           N
ATOM    873  CA  MET A 305      13.987  -9.208  27.723  1.00  2.00           C
ATOM    874  CB  MET A 305      14.734  -8.218  26.816  1.00  2.00           C
ATOM    875  CG  MET A 305      16.233  -8.432  26.687  1.00  2.00           C
ATOM    876  SD  MET A 305      16.950  -7.425  25.374  1.00  2.00           S
ATOM    877  CE  MET A 305      16.211  -8.153  23.913  1.00  2.00           C
ATOM    878  C   MET A 305      14.089 -10.655  27.223  1.00  2.00           C
ATOM    879  O   MET A 305      14.417 -10.916  26.062  1.00  2.00           O
ATOM    880  N   GLY A 306      13.799 -11.589  28.126  1.00  2.00           N
ATOM    881  CA  GLY A 306      13.825 -13.015  27.822  1.00  2.00           C
ATOM    882  C   GLY A 306      12.636 -13.734  28.436  1.00  2.00           C
ATOM    883  O   GLY A 306      12.038 -13.231  29.396  1.00  2.00           O
ATOM    884  N   SER A 307      12.289 -14.895  27.869  1.00  2.00           N
ATOM    885  CA  SER A 307      11.184 -15.731  28.352  1.00  2.00           C
ATOM    886  CB  SER A 307      11.172 -17.065  27.619  1.00  2.00           C
ATOM    887  OG  SER A 307      11.076 -16.859  26.218  1.00  2.00           O
ATOM    888  C   SER A 307      11.393 -15.917  29.847  1.00  2.00           C
ATOM    889  O   SER A 307      12.370 -16.534  30.272  1.00  2.00           O
ATOM    890  N   THR A 308      10.463 -15.374  30.629  1.00  2.00           N
ATOM    891  CA  THR A 308      10.580 -15.310  32.098  1.00  2.00           C
ATOM    892  CB  THR A 308       9.653 -14.208  32.700  1.00  2.00           C
ATOM    893  OG1 THR A 308       8.280 -14.505  32.424  1.00  2.00           O
ATOM    894  CG2 THR A 308       9.996 -12.841  32.124  1.00  2.00           C
ATOM    895  C   THR A 308      10.559 -16.558  32.980  1.00  2.00           C
ATOM    896  O   THR A 308      10.957 -16.481  34.146  1.00  2.00           O
ATOM    897  N   SER A 309      10.113 -17.701  32.459  1.00  2.00           N
ATOM    898  CA  SER A 309      10.122 -18.926  33.276  1.00  2.00           C
ATOM    899  CB  SER A 309       9.200 -20.027  32.733  1.00  2.00           C
ATOM    900  OG  SER A 309       9.575 -20.452  31.437  1.00  2.00           O
ATOM    901  C   SER A 309      11.555 -19.434  33.513  1.00  2.00           C
ATOM    902  O   SER A 309      11.923 -19.677  34.667  1.00  2.00           O
ATOM    903  N   PRO A 310      12.371 -19.584  32.438  1.00  2.00           N
ATOM    904  CA  PRO A 310      13.753 -20.016  32.657  1.00  2.00           C
ATOM    905  CB  PRO A 310      14.297 -20.203  31.234  1.00  2.00           C
ATOM    906  CG  PRO A 310      13.090 -20.316  30.365  1.00  2.00           C
ATOM    907  CD  PRO A 310      12.103 -19.400  31.000  1.00  2.00           C
ATOM    908  C   PRO A 310      14.553 -18.940  33.384  1.00  2.00           C
ATOM    909  O   PRO A 310      15.664 -19.200  33.850  1.00  2.00           O
ATOM    910  N   SER A 311      13.979 -17.741  33.472  1.00  2.00           N
ATOM    911  CA  SER A 311      14.602 -16.626  34.169  1.00  2.00           C
ATOM    912  CB  SER A 311      14.091 -15.282  33.632  1.00  2.00           C
ATOM    913  OG  SER A 311      14.450 -15.094  32.274  1.00  2.00           O
ATOM    914  C   SER A 311      14.361 -16.746  35.678  1.00  2.00           C
ATOM    915  O   SER A 311      13.828 -15.829  36.313  1.00  2.00           O
ATOM    916  N   ARG A 312      14.756 -17.893  36.233  1.00  2.00           N
ATOM    917  CA  ARG A 312      14.633 -18.188  37.664  1.00  2.00           C
ATOM    918  CB  ARG A 312      15.077 -19.632  37.927  1.00  2.00           C
ATOM    919  CG  ARG A 312      15.048 -20.082  39.376  1.00  2.00           C
ATOM    920  CD  ARG A 312      15.301 -21.584  39.536  1.00  2.00           C
ATOM    921  NE  ARG A 312      16.555 -22.046  38.936  1.00  2.00           N
ATOM    922  CZ  ARG A 312      16.655 -22.655  37.755  1.00  2.00           C
ATOM    923  NH1 ARG A 312      15.573 -22.901  37.028  1.00  2.00           N
ATOM    924  NH2 ARG A 312      17.843 -23.035  37.303  1.00  2.00           N
ATOM    925  C   ARG A 312      15.447 -17.182  38.485  1.00  2.00           C
ATOM    926  O   ARG A 312      15.116 -16.883  39.636  1.00  2.00           O
ATOM    927  N   HIS A 313      16.499 -16.653  37.860  1.00  2.00           N
ATOM    928  CA  HIS A 313      17.388 -15.651  38.447  1.00  2.00           C
ATOM    929  CB  HIS A 313      18.382 -15.182  37.378  1.00  2.00           C
ATOM    930  CG  HIS A 313      19.245 -14.037  37.806  1.00  2.00           C
ATOM    931  ND1 HIS A 313      18.969 -12.732  37.461  1.00  2.00           N
ATOM    932  CE1 HIS A 313      19.891 -11.938  37.976  1.00  2.00           C
ATOM    933  NE2 HIS A 313      20.752 -12.682  38.646  1.00  2.00           N
ATOM    934  CD2 HIS A 313      20.370 -13.999  38.558  1.00  2.00           C
ATOM    935  C   HIS A 313      16.621 -14.463  39.042  1.00  2.00           C
ATOM    936  O   HIS A 313      17.076 -13.841  40.001  1.00  2.00           O
ATOM    937  N   PHE A 314      15.452 -14.184  38.470  1.00  2.00           N
ATOM    938  CA  PHE A 314      14.560 -13.092  38.880  1.00  2.00           C
ATOM    939  CB  PHE A 314      13.397 -13.006  37.881  1.00  2.00           C
ATOM    940  CG  PHE A 314      12.250 -12.144  38.329  1.00  2.00           C
ATOM    941  CD1 PHE A 314      12.304 -10.765  38.204  1.00  2.00           C
ATOM    942  CE1 PHE A 314      11.232  -9.978  38.611  1.00  2.00           C
ATOM    943  CZ  PHE A 314      10.089 -10.569  39.123  1.00  2.00           C
ATOM    944  CE2 PHE A 314      10.019 -11.946  39.238  1.00  2.00           C
ATOM    945  CD2 PHE A 314      11.098 -12.725  38.845  1.00  2.00           C
ATOM    946  C   PHE A 314      14.041 -13.159  40.322  1.00  2.00           C
ATOM    947  O   PHE A 314      13.674 -12.129  40.896  1.00  2.00           O
ATOM    948  N   SER A 315      14.017 -14.360  40.897  1.00  2.00           N
ATOM    949  CA  SER A 315      13.544 -14.574  42.271  1.00  2.00           C
ATOM    950  CB  SER A 315      13.717 -16.042  42.654  1.00  2.00           C
ATOM    951  OG  SER A 315      13.092 -16.881  41.712  1.00  2.00           O
ATOM    952  C   SER A 315      14.263 -13.697  43.305  1.00  2.00           C
ATOM    953  O   SER A 315      13.650 -13.202  44.254  1.00  2.00           O
ATOM    954  N   SER A 316      15.567 -13.519  43.107  1.00  2.00           N
ATOM    955  CA  SER A 316      16.399 -12.726  43.997  1.00  2.00           C
ATOM    956  CB  SER A 316      17.855 -13.183  43.881  1.00  2.00           C
ATOM    957  OG  SER A 316      18.312 -13.080  42.548  1.00  2.00           O
ATOM    958  C   SER A 316      16.286 -11.216  43.754  1.00  2.00           C
ATOM    959  O   SER A 316      16.945 -10.425  44.433  1.00  2.00           O
ATOM    960  N   LEU A 317      15.450 -10.820  42.795  1.00  2.00           N
ATOM    961  CA  LEU A 317      15.249  -9.402  42.475  1.00  2.00           C
ATOM    962  CB  LEU A 317      15.464  -9.127  40.977  1.00  2.00           C
ATOM    963  CG  LEU A 317      16.842  -9.256  40.298  1.00  2.00           C
ATOM    964  CD1 LEU A 317      17.858  -8.271  40.870  1.00  2.00           C
ATOM    965  CD2 LEU A 317      17.404 -10.674  40.324  1.00  2.00           C
ATOM    966  C   LEU A 317      13.877  -8.896  42.924  1.00  2.00           C
ATOM    967  O   LEU A 317      12.967  -9.685  43.180  1.00  2.00           O
ATOM    968  N   ASP A 318      13.741  -7.576  43.019  1.00  2.00           N
ATOM    969  CA  ASP A 318      12.492  -6.944  43.443  1.00  2.00           C
ATOM    970  CB  ASP A 318      12.765  -5.884  44.522  1.00  2.00           C
ATOM    971  CG  ASP A 318      13.342  -6.476  45.800  1.00  2.00           C
ATOM    972  OD1 ASP A 318      12.796  -7.475  46.311  1.00  2.00           O
ATOM    973  OD2 ASP A 318      14.327  -5.914  46.315  1.00  2.00           O
ATOM    974  C   ASP A 318      11.742  -6.323  42.265  1.00  2.00           C
ATOM    975  O   ASP A 318      10.647  -6.772  41.917  1.00  2.00           O
ATOM    976  N   ILE A 319      12.342  -5.300  41.657  1.00  2.00           N
ATOM    977  CA  ILE A 319      11.742  -4.595  40.524  1.00  2.00           C
ATOM    978  CB  ILE A 319      11.953  -3.060  40.625  1.00  2.00           C
ATOM    979  CG1 ILE A 319      11.325  -2.515  41.915  1.00  2.00           C
ATOM    980  CD1 ILE A 319      11.507  -1.013  42.129  1.00  2.00           C
ATOM    981  CG2 ILE A 319      11.370  -2.355  39.401  1.00  2.00           C
ATOM    982  C   ILE A 319      12.268  -5.118  39.184  1.00  2.00           C
ATOM    983  O   ILE A 319      13.482  -5.189  38.970  1.00  2.00           O
ATOM    984  N   ALA A 320      11.342  -5.477  38.292  1.00  2.00           N
ATOM    985  CA  ALA A 320      11.690  -5.988  36.964  1.00  2.00           C
ATOM    986  CB  ALA A 320      11.330  -7.444  36.841  1.00  2.00           C
ATOM    987  C   ALA A 320      11.067  -5.185  35.822  1.00  2.00           C
ATOM    988  O   ALA A 320       9.849  -5.001  35.756  1.00  2.00           O
ATOM    989  N   VAL A 321      11.930  -4.714  34.927  1.00  2.00           N
ATOM    990  CA  VAL A 321      11.519  -3.935  33.771  1.00  2.00           C
ATOM    991  CB  VAL A 321      12.466  -2.737  33.527  1.00  2.00           C
ATOM    992  CG1 VAL A 321      12.398  -1.762  34.690  1.00  2.00           C
ATOM    993  CG2 VAL A 321      12.114  -2.023  32.241  1.00  2.00           C
ATOM    994  C   VAL A 321      11.491  -4.851  32.558  1.00  2.00           C
ATOM    995  O   VAL A 321      12.503  -5.455  32.198  1.00  2.00           O
ATOM    996  N   CYS A 322      10.319  -4.954  31.939  1.00  2.00           N
ATOM    997  CA  CYS A 322      10.130  -5.807  30.773  1.00  2.00           C
ATOM    998  CB  CYS A 322       9.826  -7.242  31.217  1.00  2.00           C
ATOM    999  SG  CYS A 322       8.275  -7.429  32.139  1.00  2.00           S
ATOM   1000  C   CYS A 322       8.988  -5.309  29.902  1.00  2.00           C
ATOM   1001  O   CYS A 322       8.142  -4.533  30.354  1.00  2.00           O
ATOM   1002  N   THR A 323       8.976  -5.757  28.650  1.00  2.00           N
ATOM   1003  CA  THR A 323       7.905  -5.420  27.723  1.00  2.00           C
ATOM   1004  CB  THR A 323       8.329  -5.590  26.244  1.00  2.00           C
ATOM   1005  OG1 THR A 323       8.794  -6.928  26.028  1.00  2.00           O
ATOM   1006  CG2 THR A 323       9.435  -4.621  25.879  1.00  2.00           C
ATOM   1007  C   THR A 323       6.741  -6.357  28.035  1.00  2.00           C
ATOM   1008  O   THR A 323       6.912  -7.344  28.760  1.00  2.00           O
ATOM   1009  N   ILE A 324       5.563  -6.051  27.500  1.00  2.00           N
ATOM   1010  CA  ILE A 324       4.392  -6.894  27.732  1.00  2.00           C
ATOM   1011  CB  ILE A 324       3.062  -6.219  27.262  1.00  2.00           C
ATOM   1012  CG1 ILE A 324       1.848  -7.084  27.619  1.00  2.00           C
ATOM   1013  CD1 ILE A 324       1.619  -7.277  29.110  1.00  2.00           C
ATOM   1014  CG2 ILE A 324       3.091  -5.878  25.773  1.00  2.00           C
ATOM   1015  C   ILE A 324       4.571  -8.304  27.152  1.00  2.00           C
ATOM   1016  O   ILE A 324       4.187  -9.285  27.791  1.00  2.00           O
ATOM   1017  N   GLU A 325       5.184  -8.397  25.969  1.00  2.00           N
ATOM   1018  CA  GLU A 325       5.432  -9.684  25.305  1.00  2.00           C
ATOM   1019  CB  GLU A 325       6.063  -9.497  23.916  1.00  2.00           C
ATOM   1020  CG  GLU A 325       5.181  -8.806  22.872  1.00  2.00           C
ATOM   1021  CD  GLU A 325       4.994  -7.324  23.121  1.00  2.00           C
ATOM   1022  OE1 GLU A 325       5.808  -6.737  23.856  1.00  2.00           O
ATOM   1023  OE2 GLU A 325       4.044  -6.737  22.567  1.00  2.00           O
ATOM   1024  C   GLU A 325       6.301 -10.626  26.137  1.00  2.00           C
ATOM   1025  O   GLU A 325       6.120 -11.846  26.089  1.00  2.00           O
ATOM   1026  N   ARG A 326       7.244 -10.056  26.886  1.00  2.00           N
ATOM   1027  CA  ARG A 326       8.141 -10.839  27.736  1.00  2.00           C
ATOM   1028  CB  ARG A 326       9.450 -10.090  28.003  1.00  2.00           C
ATOM   1029  CG  ARG A 326      10.296  -9.790  26.763  1.00  2.00           C
ATOM   1030  CD  ARG A 326      10.745 -11.049  26.036  1.00  2.00           C
ATOM   1031  NE  ARG A 326      11.703 -10.746  24.974  1.00  2.00           N
ATOM   1032  CZ  ARG A 326      11.380 -10.435  23.721  1.00  2.00           C
ATOM   1033  NH1 ARG A 326      10.109 -10.373  23.345  1.00  2.00           N
ATOM   1034  NH2 ARG A 326      12.337 -10.179  22.841  1.00  2.00           N
ATOM   1035  C   ARG A 326       7.475 -11.238  29.052  1.00  2.00           C
ATOM   1036  O   ARG A 326       7.727 -12.325  29.573  1.00  2.00           O
ATOM   1037  N   ALA A 327       6.633 -10.351  29.585  1.00  2.00           N
ATOM   1038  CA  ALA A 327       5.897 -10.614  30.825  1.00  2.00           C
ATOM   1039  CB  ALA A 327       5.128  -9.378  31.258  1.00  2.00           C
ATOM   1040  C   ALA A 327       4.946 -11.786  30.592  1.00  2.00           C
ATOM   1041  O   ALA A 327       4.610 -12.539  31.507  1.00  2.00           O
ATOM   1042  N   ASN A 328       4.527 -11.908  29.338  1.00  2.00           N
ATOM   1043  CA  ASN A 328       3.649 -12.958  28.858  1.00  2.00           C
ATOM   1044  CB  ASN A 328       3.125 -12.540  27.471  1.00  2.00           C
ATOM   1045  CG  ASN A 328       2.436 -13.665  26.718  1.00  2.00           C
ATOM   1046  OD1 ASN A 328       1.824 -14.557  27.301  1.00  2.00           O
ATOM   1047  ND2 ASN A 328       2.523 -13.608  25.396  1.00  2.00           N
ATOM   1048  C   ASN A 328       4.382 -14.298  28.779  1.00  2.00           C
ATOM   1049  O   ASN A 328       4.005 -15.266  29.448  1.00  2.00           O
ATOM   1050  N   GLY A 329       5.440 -14.325  27.972  1.00  2.00           N
ATOM   1051  CA  GLY A 329       6.241 -15.521  27.713  1.00  2.00           C
ATOM   1052  C   GLY A 329       6.818 -16.313  28.871  1.00  2.00           C
ATOM   1053  O   GLY A 329       7.693 -15.829  29.597  1.00  2.00           O
ATOM   1054  N   LEU A 330       6.319 -17.546  29.016  1.00  2.00           N
ATOM   1055  CA  LEU A 330       6.771 -18.508  30.031  1.00  2.00           C
ATOM   1056  CB  LEU A 330       6.874 -17.869  31.429  1.00  2.00           C
ATOM   1057  CG  LEU A 330       5.688 -17.313  32.222  1.00  2.00           C
ATOM   1058  CD1 LEU A 330       4.654 -18.377  32.551  1.00  2.00           C
ATOM   1059  CD2 LEU A 330       6.228 -16.725  33.504  1.00  2.00           C
ATOM   1060  C   LEU A 330       5.917 -19.782  30.091  1.00  2.00           C
ATOM   1061  O   LEU A 330       4.804 -19.827  29.566  1.00  2.00           O
ATOM   1062  N   ILE A 331       6.466 -20.808  30.737  1.00  2.00           N
ATOM   1063  CA  ILE A 331       5.793 -22.087  30.949  1.00  2.00           C
ATOM   1064  CB  ILE A 331       6.338 -23.208  30.004  1.00  2.00           C
ATOM   1065  CG1 ILE A 331       5.542 -24.509  30.181  1.00  2.00           C
ATOM   1066  CD1 ILE A 331       5.894 -25.603  29.184  1.00  2.00           C
ATOM   1067  CG2 ILE A 331       7.852 -23.422  30.187  1.00  2.00           C
ATOM   1068  C   ILE A 331       5.908 -22.429  32.442  1.00  2.00           C
ATOM   1069  O   ILE A 331       6.924 -22.956  32.902  1.00  2.00           O
ATOM   1070  N   ASN A 332       4.862 -22.097  33.194  1.00  2.00           N
ATOM   1071  CA  ASN A 332       4.834 -22.307  34.644  1.00  2.00           C
ATOM   1072  CB  ASN A 332       3.675 -21.525  35.272  1.00  2.00           C
ATOM   1073  CG  ASN A 332       2.323 -21.937  34.725  1.00  2.00           C
ATOM   1074  OD1 ASN A 332       2.164 -22.142  33.523  1.00  2.00           O
ATOM   1075  ND2 ASN A 332       1.330 -22.024  35.603  1.00  2.00           N
ATOM   1076  C   ASN A 332       4.762 -23.744  35.134  1.00  2.00           C
ATOM   1077  O   ASN A 332       4.140 -24.595  34.501  1.00  2.00           O
ATOM   1078  N   ARG A 333       5.413 -24.003  36.265  1.00  2.00           N
ATOM   1079  CA  ARG A 333       5.366 -25.312  36.911  1.00  2.00           C
ATOM   1080  CB  ARG A 333       6.744 -26.002  36.984  1.00  2.00           C
ATOM   1081  CG  ARG A 333       7.851 -25.314  37.795  1.00  2.00           C
ATOM   1082  CD  ARG A 333       8.461 -24.107  37.099  1.00  2.00           C
ATOM   1083  NE  ARG A 333       9.570 -23.552  37.874  1.00  2.00           N
ATOM   1084  CZ  ARG A 333      10.311 -22.511  37.506  1.00  2.00           C
ATOM   1085  NH1 ARG A 333      10.077 -21.883  36.359  1.00  2.00           N
ATOM   1086  NH2 ARG A 333      11.293 -22.096  38.290  1.00  2.00           N
ATOM   1087  C   ARG A 333       4.702 -25.136  38.284  1.00  2.00           C
ATOM   1088  O   ARG A 333       3.924 -24.197  38.465  1.00  2.00           O
ATOM   1089  N   LEU A 334       4.987 -26.019  39.239  1.00  2.00           N
ATOM   1090  CA  LEU A 334       4.383 -25.918  40.575  1.00  2.00           C
ATOM   1091  CB  LEU A 334       3.019 -26.638  40.605  1.00  2.00           C
ATOM   1092  CG  LEU A 334       2.874 -28.147  40.347  1.00  2.00           C
ATOM   1093  CD1 LEU A 334       3.273 -28.965  41.569  1.00  2.00           C
ATOM   1094  CD2 LEU A 334       1.440 -28.477  39.977  1.00  2.00           C
ATOM   1095  C   LEU A 334       5.294 -26.400  41.708  1.00  2.00           C
ATOM   1096  O   LEU A 334       4.990 -26.195  42.886  1.00  2.00           O
ATOM   1097  N   ILE A 335       6.410 -27.022  41.338  1.00  2.00           N
ATOM   1098  CA  ILE A 335       7.376 -27.570  42.297  1.00  2.00           C
ATOM   1099  CB  ILE A 335       8.309 -28.619  41.597  1.00  2.00           C
ATOM   1100  CG1 ILE A 335       7.491 -29.682  40.842  1.00  2.00           C
ATOM   1101  CD1 ILE A 335       6.570 -30.540  41.710  1.00  2.00           C
ATOM   1102  CG2 ILE A 335       9.289 -29.268  42.590  1.00  2.00           C
ATOM   1103  C   ILE A 335       8.222 -26.495  43.009  1.00  2.00           C
ATOM   1104  O   ILE A 335       8.652 -26.682  44.154  1.00  2.00           O
ATOM   1105  N   GLU A 336       8.431 -25.369  42.332  1.00  2.00           N
ATOM   1106  CA  GLU A 336       9.261 -24.282  42.851  1.00  2.00           C
ATOM   1107  CB  GLU A 336      10.375 -23.999  41.836  1.00  2.00           C
ATOM   1108  CG  GLU A 336      11.427 -22.995  42.271  1.00  2.00           C
ATOM   1109  CD  GLU A 336      12.331 -23.499  43.372  1.00  2.00           C
ATOM   1110  OE1 GLU A 336      12.666 -24.702  43.385  1.00  2.00           O
ATOM   1111  OE2 GLU A 336      12.736 -22.677  44.213  1.00  2.00           O
ATOM   1112  C   GLU A 336       8.474 -22.995  43.149  1.00  2.00           C
ATOM   1113  O   GLU A 336       7.415 -22.753  42.561  1.00  2.00           O
ATOM   1114  N   GLU A 337       9.008 -22.180  44.060  1.00  2.00           N
ATOM   1115  CA  GLU A 337       8.409 -20.904  44.455  1.00  2.00           C
ATOM   1116  CB  GLU A 337       8.358 -20.799  45.994  1.00  2.00           C
ATOM   1117  CG  GLU A 337       9.738 -20.877  46.697  1.00  2.00           C
ATOM   1118  CD  GLU A 337       9.717 -20.519  48.186  1.00  2.00           C
ATOM   1119  OE1 GLU A 337       8.715 -20.787  48.883  1.00  2.00           O
ATOM   1120  OE2 GLU A 337      10.736 -19.981  48.666  1.00  2.00           O
ATOM   1121  C   GLU A 337       9.237 -19.753  43.865  1.00  2.00           C
ATOM   1122  O   GLU A 337       9.671 -18.859  44.589  1.00  2.00           O
ATOM   1123  N   ASN A 338       9.414 -19.739  42.547  1.00  2.00           N
ATOM   1124  CA  ASN A 338      10.311 -18.747  41.931  1.00  2.00           C
ATOM   1125  CB  ASN A 338      11.497 -19.479  41.277  1.00  2.00           C
ATOM   1126  CG  ASN A 338      12.528 -19.951  42.290  1.00  2.00           C
ATOM   1127  OD1 ASN A 338      13.367 -20.795  41.986  1.00  2.00           O
ATOM   1128  ND2 ASN A 338      12.473 -19.401  43.497  1.00  2.00           N
ATOM   1129  C   ASN A 338       9.908 -17.561  41.020  1.00  2.00           C
ATOM   1130  O   ASN A 338      10.745 -16.676  40.812  1.00  2.00           O
ATOM   1131  N   LYS A 339       8.686 -17.475  40.498  1.00  2.00           N
ATOM   1132  CA  LYS A 339       8.455 -16.358  39.565  1.00  2.00           C
ATOM   1133  CB  LYS A 339       8.454 -16.878  38.112  1.00  2.00           C
ATOM   1134  CG  LYS A 339       8.231 -15.814  37.026  1.00  2.00           C
ATOM   1135  CD  LYS A 339       9.343 -14.776  36.958  1.00  2.00           C
ATOM   1136  CE  LYS A 339       8.953 -13.635  36.034  1.00  2.00           C
ATOM   1137  NZ  LYS A 339      10.006 -12.590  35.900  1.00  2.00           N
ATOM   1138  C   LYS A 339       7.378 -15.262  39.755  1.00  2.00           C
ATOM   1139  O   LYS A 339       7.710 -14.128  40.097  1.00  2.00           O
ATOM   1140  N   MET A 340       6.113 -15.598  39.519  1.00  2.00           N
ATOM   1141  CA  MET A 340       5.038 -14.593  39.494  1.00  2.00           C
ATOM   1142  CB  MET A 340       4.108 -14.890  38.310  1.00  2.00           C
ATOM   1143  CG  MET A 340       4.727 -14.843  36.916  1.00  2.00           C
ATOM   1144  SD  MET A 340       5.129 -13.189  36.341  1.00  2.00           S
ATOM   1145  CE  MET A 340       5.502 -13.499  34.617  1.00  2.00           C
ATOM   1146  C   MET A 340       4.159 -14.339  40.719  1.00  2.00           C
ATOM   1147  O   MET A 340       3.762 -13.199  40.953  1.00  2.00           O
ATOM   1148  N   ASP A 341       3.828 -15.387  41.470  1.00  2.00           N
ATOM   1149  CA  ASP A 341       2.925 -15.265  42.629  1.00  2.00           C
ATOM   1150  CB  ASP A 341       2.803 -16.604  43.364  1.00  2.00           C
ATOM   1151  CG  ASP A 341       1.665 -16.627  44.372  1.00  2.00           C
ATOM   1152  OD1 ASP A 341       1.895 -17.074  45.515  1.00  2.00           O
ATOM   1153  OD2 ASP A 341       0.546 -16.183  44.035  1.00  2.00           O
ATOM   1154  C   ASP A 341       3.310 -14.157  43.611  1.00  2.00           C
ATOM   1155  O   ASP A 341       2.442 -13.574  44.270  1.00  2.00           O
ATOM   1156  N   LEU A 342       4.605 -13.866  43.697  1.00  2.00           N
ATOM   1157  CA  LEU A 342       5.100 -12.827  44.590  1.00  2.00           C
ATOM   1158  CB  LEU A 342       6.628 -12.872  44.741  1.00  2.00           C
ATOM   1159  CG  LEU A 342       7.282 -14.156  45.270  1.00  2.00           C
ATOM   1160  CD1 LEU A 342       7.469 -15.173  44.153  1.00  2.00           C
ATOM   1161  CD2 LEU A 342       8.629 -13.846  45.891  1.00  2.00           C
ATOM   1162  C   LEU A 342       4.630 -11.437  44.159  1.00  2.00           C
ATOM   1163  O   LEU A 342       4.162 -10.665  44.995  1.00  2.00           O
ATOM   1164  N   LEU A 343       4.743 -11.131  42.865  1.00  2.00           N
ATOM   1165  CA  LEU A 343       4.314  -9.833  42.324  1.00  2.00           C
ATOM   1166  CB  LEU A 343       4.041  -9.909  40.813  1.00  2.00           C
ATOM   1167  CG  LEU A 343       5.117 -10.023  39.722  1.00  2.00           C
ATOM   1168  CD1 LEU A 343       6.055 -11.215  39.861  1.00  2.00           C
ATOM   1169  CD2 LEU A 343       4.448 -10.037  38.353  1.00  2.00           C
ATOM   1170  C   LEU A 343       3.068  -9.329  43.044  1.00  2.00           C
ATOM   1171  O   LEU A 343       2.008  -9.942  42.958  1.00  2.00           O
ATOM   1172  N   GLY A 344       3.214  -8.234  43.780  1.00  2.00           N
ATOM   1173  CA  GLY A 344       2.098  -7.651  44.514  1.00  2.00           C
ATOM   1174  C   GLY A 344       1.408  -6.553  43.733  1.00  2.00           C
ATOM   1175  O   GLY A 344       0.263  -6.204  44.028  1.00  2.00           O
ATOM   1176  N   MET A 345       2.100  -6.020  42.724  1.00  2.00           N
ATOM   1177  CA  MET A 345       1.577  -4.928  41.901  1.00  2.00           C
ATOM   1178  CB  MET A 345       1.804  -3.607  42.649  1.00  2.00           C
ATOM   1179  CG  MET A 345       0.925  -2.447  42.232  1.00  2.00           C
ATOM   1180  SD  MET A 345       1.411  -1.573  40.743  1.00  2.00           S
ATOM   1181  CE  MET A 345       2.816  -0.651  41.346  1.00  2.00           C
ATOM   1182  C   MET A 345       2.227  -4.932  40.501  1.00  2.00           C
ATOM   1183  O   MET A 345       3.226  -5.622  40.281  1.00  2.00           O
ATOM   1184  N   VAL A 346       1.642  -4.190  39.556  1.00  2.00           N
ATOM   1185  CA  VAL A 346       2.156  -4.106  38.178  1.00  2.00           C
ATOM   1186  CB  VAL A 346       1.585  -5.254  37.279  1.00  2.00           C
ATOM   1187  CG1 VAL A 346       2.362  -5.383  35.971  1.00  2.00           C
ATOM   1188  CG2 VAL A 346       0.091  -5.076  37.016  1.00  2.00           C
ATOM   1189  C   VAL A 346       1.864  -2.725  37.561  1.00  2.00           C
ATOM   1190  O   VAL A 346       0.756  -2.200  37.702  1.00  2.00           O
ATOM   1191  N   VAL A 347       2.853  -2.146  36.882  1.00  2.00           N
ATOM   1192  CA  VAL A 347       2.697  -0.826  36.256  1.00  2.00           C
ATOM   1193  CB  VAL A 347       3.822   0.151  36.683  1.00  2.00           C
ATOM   1194  CG1 VAL A 347       3.613   1.512  36.048  1.00  2.00           C
ATOM   1195  CG2 VAL A 347       3.874   0.292  38.191  1.00  2.00           C
ATOM   1196  C   VAL A 347       2.651  -0.892  34.724  1.00  2.00           C
ATOM   1197  O   VAL A 347       3.682  -1.062  34.071  1.00  2.00           O
ATOM   1198  N   VAL A 348       1.454  -0.743  34.159  1.00  2.00           N
ATOM   1199  CA  VAL A 348       1.269  -0.768  32.703  1.00  2.00           C
ATOM   1200  CB  VAL A 348      -0.138  -1.320  32.285  1.00  2.00           C
ATOM   1201  CG1 VAL A 348      -0.323  -2.755  32.758  1.00  2.00           C
ATOM   1202  CG2 VAL A 348      -0.329  -1.253  30.780  1.00  2.00           C
ATOM   1203  C   VAL A 348       1.522   0.629  32.116  1.00  2.00           C
ATOM   1204  O   VAL A 348       0.596   1.438  31.982  1.00  2.00           O
ATOM   1205  N   ASP A 349       2.784   0.905  31.782  1.00  2.00           N
ATOM   1206  CA  ASP A 349       3.163   2.198  31.212  1.00  2.00           C
ATOM   1207  CB  ASP A 349       4.686   2.409  31.258  1.00  2.00           C
ATOM   1208  CG  ASP A 349       5.100   3.858  30.970  1.00  2.00           C
ATOM   1209  OD1 ASP A 349       4.225   4.748  30.884  1.00  2.00           O
ATOM   1210  OD2 ASP A 349       6.318   4.112  30.853  1.00  2.00           O
ATOM   1211  C   ASP A 349       2.637   2.285  29.782  1.00  2.00           C
ATOM   1212  O   ASP A 349       2.753   1.331  29.006  1.00  2.00           O
ATOM   1213  N   GLU A 350       2.056   3.440  29.460  1.00  2.00           N
ATOM   1214  CA  GLU A 350       1.452   3.718  28.153  1.00  2.00           C
ATOM   1215  CB  GLU A 350       2.499   3.775  27.027  1.00  2.00           C
ATOM   1216  CG  GLU A 350       3.631   4.807  27.226  1.00  2.00           C
ATOM   1217  CD  GLU A 350       3.168   6.264  27.319  1.00  2.00           C
ATOM   1218  OE1 GLU A 350       3.949   7.152  26.919  1.00  2.00           O
ATOM   1219  OE2 GLU A 350       2.037   6.534  27.781  1.00  2.00           O
ATOM   1220  C   GLU A 350       0.313   2.732  27.859  1.00  2.00           C
ATOM   1221  O   GLU A 350       0.300   2.055  26.828  1.00  2.00           O
ATOM   1222  N   LEU A 351      -0.632   2.674  28.799  1.00  2.00           N
ATOM   1223  CA  LEU A 351      -1.812   1.800  28.738  1.00  2.00           C
ATOM   1224  CB  LEU A 351      -2.727   2.064  29.946  1.00  2.00           C
ATOM   1225  CG  LEU A 351      -4.107   1.397  30.062  1.00  2.00           C
ATOM   1226  CD1 LEU A 351      -4.041  -0.132  30.027  1.00  2.00           C
ATOM   1227  CD2 LEU A 351      -4.805   1.871  31.329  1.00  2.00           C
ATOM   1228  C   LEU A 351      -2.610   1.907  27.440  1.00  2.00           C
ATOM   1229  O   LEU A 351      -3.065   0.895  26.916  1.00  2.00           O
ATOM   1230  N   HIS A 352      -2.763   3.130  26.933  1.00  2.00           N
ATOM   1231  CA  HIS A 352      -3.506   3.406  25.696  1.00  2.00           C
ATOM   1232  CB  HIS A 352      -3.364   4.881  25.324  1.00  2.00           C
ATOM   1233  CG  HIS A 352      -1.956   5.290  25.029  1.00  2.00           C
ATOM   1234  ND1 HIS A 352      -1.068   5.658  26.017  1.00  2.00           N
ATOM   1235  CE1 HIS A 352       0.097   5.954  25.468  1.00  2.00           C
ATOM   1236  NE2 HIS A 352      -0.005   5.795  24.161  1.00  2.00           N
ATOM   1237  CD2 HIS A 352      -1.279   5.378  23.861  1.00  2.00           C
ATOM   1238  C   HIS A 352      -3.080   2.553  24.497  1.00  2.00           C
ATOM   1239  O   HIS A 352      -3.781   2.513  23.489  1.00  2.00           O
ATOM   1240  N   MET A 353      -1.931   1.886  24.610  1.00  2.00           N
ATOM   1241  CA  MET A 353      -1.417   1.042  23.533  1.00  2.00           C
ATOM   1242  CB  MET A 353       0.084   0.759  23.714  1.00  2.00           C
ATOM   1243  CG  MET A 353       0.722  -0.035  22.568  1.00  2.00           C
ATOM   1244  SD  MET A 353       2.511  -0.240  22.656  1.00  2.00           S
ATOM   1245  CE  MET A 353       3.068   1.444  22.400  1.00  2.00           C
ATOM   1246  C   MET A 353      -2.220  -0.251  23.345  1.00  2.00           C
ATOM   1247  O   MET A 353      -2.018  -0.962  22.357  1.00  2.00           O
ATOM   1248  N   LEU A 354      -3.138  -0.552  24.267  1.00  2.00           N
ATOM   1249  CA  LEU A 354      -3.962  -1.757  24.125  1.00  2.00           C
ATOM   1250  CB  LEU A 354      -4.794  -2.059  25.379  1.00  2.00           C
ATOM   1251  CG  LEU A 354      -6.086  -1.287  25.681  1.00  2.00           C
ATOM   1252  CD1 LEU A 354      -6.897  -2.015  26.745  1.00  2.00           C
ATOM   1253  CD2 LEU A 354      -5.860   0.169  26.061  1.00  2.00           C
ATOM   1254  C   LEU A 354      -4.878  -1.605  22.904  1.00  2.00           C
ATOM   1255  O   LEU A 354      -5.442  -2.581  22.412  1.00  2.00           O
ATOM   1256  N   GLY A 355      -5.015  -0.367  22.435  1.00  2.00           N
ATOM   1257  CA  GLY A 355      -5.830  -0.041  21.273  1.00  2.00           C
ATOM   1258  C   GLY A 355      -5.080  -0.202  19.966  1.00  2.00           C
ATOM   1259  O   GLY A 355      -5.685  -0.161  18.893  1.00  2.00           O
ATOM   1260  N   ASP A 356      -3.760  -0.381  20.050  1.00  2.00           N
ATOM   1261  CA  ASP A 356      -2.924  -0.567  18.866  1.00  2.00           C
ATOM   1262  CB  ASP A 356      -1.439  -0.456  19.218  1.00  2.00           C
ATOM   1263  CG  ASP A 356      -0.539  -0.555  17.998  1.00  2.00           C
ATOM   1264  OD1 ASP A 356      -0.811   0.130  16.987  1.00  2.00           O
ATOM   1265  OD2 ASP A 356       0.458  -1.302  18.064  1.00  2.00           O
ATOM   1266  C   ASP A 356      -3.208  -1.928  18.238  1.00  2.00           C
ATOM   1267  O   ASP A 356      -3.302  -2.936  18.939  1.00  2.00           O
ATOM   1268  N   SER A 357      -3.329  -1.949  16.913  1.00  2.00           N
ATOM   1269  CA  SER A 357      -3.640  -3.175  16.179  1.00  2.00           C
ATOM   1270  CB  SER A 357      -4.208  -2.837  14.797  1.00  2.00           C
ATOM   1271  OG  SER A 357      -4.605  -4.010  14.106  1.00  2.00           O
ATOM   1272  C   SER A 357      -2.483  -4.173  16.055  1.00  2.00           C
ATOM   1273  O   SER A 357      -2.715  -5.353  15.777  1.00  2.00           O
ATOM   1274  N   HIS A 358      -1.250  -3.713  16.268  1.00  2.00           N
ATOM   1275  CA  HIS A 358      -0.082  -4.593  16.146  1.00  2.00           C
ATOM   1276  CB  HIS A 358       1.101  -3.859  15.499  1.00  2.00           C
ATOM   1277  CG  HIS A 358       2.318  -4.717  15.326  1.00  2.00           C
ATOM   1278  ND1 HIS A 358       3.418  -4.625  16.149  1.00  2.00           N
ATOM   1279  CE1 HIS A 358       4.324  -5.510  15.774  1.00  2.00           C
ATOM   1280  NE2 HIS A 358       3.846  -6.183  14.743  1.00  2.00           N
ATOM   1281  CD2 HIS A 358       2.591  -5.711  14.447  1.00  2.00           C
ATOM   1282  C   HIS A 358       0.363  -5.289  17.436  1.00  2.00           C
ATOM   1283  O   HIS A 358       0.866  -6.412  17.384  1.00  2.00           O
ATOM   1284  N   ARG A 359       0.181  -4.633  18.582  1.00  2.00           N
ATOM   1285  CA  ARG A 359       0.607  -5.204  19.866  1.00  2.00           C
ATOM   1286  CB  ARG A 359       1.938  -4.577  20.311  1.00  2.00           C
ATOM   1287  CG  ARG A 359       3.119  -4.866  19.388  1.00  2.00           C
ATOM   1288  CD  ARG A 359       4.373  -4.104  19.793  1.00  2.00           C
ATOM   1289  NE  ARG A 359       4.882  -4.510  21.102  1.00  2.00           N
ATOM   1290  CZ  ARG A 359       5.951  -3.982  21.693  1.00  2.00           C
ATOM   1291  NH1 ARG A 359       6.641  -3.011  21.110  1.00  2.00           N
ATOM   1292  NH2 ARG A 359       6.329  -4.425  22.879  1.00  2.00           N
ATOM   1293  C   ARG A 359      -0.423  -5.083  20.994  1.00  2.00           C
ATOM   1294  O   ARG A 359      -0.247  -5.675  22.066  1.00  2.00           O
ATOM   1295  N   GLY A 360      -1.490  -4.324  20.745  1.00  2.00           N
ATOM   1296  CA  GLY A 360      -2.551  -4.092  21.730  1.00  2.00           C
ATOM   1297  C   GLY A 360      -3.018  -5.319  22.486  1.00  2.00           C
ATOM   1298  O   GLY A 360      -2.947  -5.363  23.715  1.00  2.00           O
ATOM   1299  N   TYR A 361      -3.500  -6.308  21.740  1.00  2.00           N
ATOM   1300  CA  TYR A 361      -3.977  -7.579  22.301  1.00  2.00           C
ATOM   1301  CB  TYR A 361      -4.253  -8.611  21.192  1.00  2.00           C
ATOM   1302  CG  TYR A 361      -3.427  -8.444  19.930  1.00  2.00           C
ATOM   1303  CD1 TYR A 361      -4.049  -8.237  18.699  1.00  2.00           C
ATOM   1304  CE1 TYR A 361      -3.309  -8.071  17.532  1.00  2.00           C
ATOM   1305  CZ  TYR A 361      -1.928  -8.081  17.595  1.00  2.00           C
ATOM   1306  OH  TYR A 361      -1.189  -7.910  16.447  1.00  2.00           O
ATOM   1307  CE2 TYR A 361      -1.285  -8.259  18.809  1.00  2.00           C
ATOM   1308  CD2 TYR A 361      -2.035  -8.437  19.967  1.00  2.00           C
ATOM   1309  C   TYR A 361      -3.118  -8.179  23.423  1.00  2.00           C
ATOM   1310  O   TYR A 361      -3.661  -8.647  24.428  1.00  2.00           O
ATOM   1311  N   LEU A 362      -1.794  -8.158  23.259  1.00  2.00           N
ATOM   1312  CA  LEU A 362      -0.886  -8.690  24.278  1.00  2.00           C
ATOM   1313  CB  LEU A 362       0.590  -8.497  23.886  1.00  2.00           C
ATOM   1314  CG  LEU A 362       1.375  -9.392  22.911  1.00  2.00           C
ATOM   1315  CD1 LEU A 362       1.640 -10.773  23.504  1.00  2.00           C
ATOM   1316  CD2 LEU A 362       0.753  -9.495  21.526  1.00  2.00           C
ATOM   1317  C   LEU A 362      -1.132  -8.062  25.643  1.00  2.00           C
ATOM   1318  O   LEU A 362      -1.421  -8.763  26.611  1.00  2.00           O
ATOM   1319  N   LEU A 363      -1.037  -6.735  25.684  1.00  2.00           N
ATOM   1320  CA  LEU A 363      -1.187  -5.921  26.896  1.00  2.00           C
ATOM   1321  CB  LEU A 363      -1.135  -4.439  26.510  1.00  2.00           C
ATOM   1322  CG  LEU A 363      -0.925  -3.399  27.599  1.00  2.00           C
ATOM   1323  CD1 LEU A 363       0.477  -3.553  28.138  1.00  2.00           C
ATOM   1324  CD2 LEU A 363      -1.117  -2.006  27.031  1.00  2.00           C
ATOM   1325  C   LEU A 363      -2.464  -6.205  27.687  1.00  2.00           C
ATOM   1326  O   LEU A 363      -2.444  -6.307  28.915  1.00  2.00           O
ATOM   1327  N   GLU A 364      -3.565  -6.340  26.955  1.00  2.00           N
ATOM   1328  CA  GLU A 364      -4.886  -6.593  27.507  1.00  2.00           C
ATOM   1329  CB  GLU A 364      -5.902  -6.427  26.357  1.00  2.00           C
ATOM   1330  CG  GLU A 364      -7.376  -6.684  26.701  1.00  2.00           C
ATOM   1331  CD  GLU A 364      -8.300  -6.717  25.484  1.00  2.00           C
ATOM   1332  OE1 GLU A 364      -7.812  -6.747  24.331  1.00  2.00           O
ATOM   1333  OE2 GLU A 364      -9.532  -6.734  25.690  1.00  2.00           O
ATOM   1334  C   GLU A 364      -5.033  -8.004  28.080  1.00  2.00           C
ATOM   1335  O   GLU A 364      -6.001  -8.280  28.793  1.00  2.00           O
ATOM   1336  N   LEU A 365      -4.034  -8.857  27.864  1.00  2.00           N
ATOM   1337  CA  LEU A 365      -4.216 -10.280  28.155  1.00  2.00           C
ATOM   1338  CB  LEU A 365      -3.949 -11.030  26.830  1.00  2.00           C
ATOM   1339  CG  LEU A 365      -4.659 -12.314  26.390  1.00  2.00           C
ATOM   1340  CD1 LEU A 365      -4.355 -13.556  27.214  1.00  2.00           C
ATOM   1341  CD2 LEU A 365      -6.154 -12.046  26.323  1.00  2.00           C
ATOM   1342  C   LEU A 365      -3.558 -11.037  29.335  1.00  2.00           C
ATOM   1343  O   LEU A 365      -4.011 -10.962  30.477  1.00  2.00           O
ATOM   1344  N   LEU A 366      -2.499 -11.777  29.005  1.00  2.00           N
ATOM   1345  CA  LEU A 366      -1.828 -12.733  29.889  1.00  2.00           C
ATOM   1346  CB  LEU A 366      -1.353 -13.909  29.001  1.00  2.00           C
ATOM   1347  CG  LEU A 366      -0.790 -15.289  29.389  1.00  2.00           C
ATOM   1348  CD1 LEU A 366       0.602 -15.225  30.012  1.00  2.00           C
ATOM   1349  CD2 LEU A 366      -1.757 -16.106  30.250  1.00  2.00           C
ATOM   1350  C   LEU A 366      -0.693 -12.286  30.812  1.00  2.00           C
ATOM   1351  O   LEU A 366       0.079 -11.376  30.504  1.00  2.00           O
ATOM   1352  N   LEU A 367      -0.630 -12.980  31.950  1.00  2.00           N
ATOM   1353  CA  LEU A 367       0.381 -12.833  32.989  1.00  2.00           C
ATOM   1354  CB  LEU A 367       0.223 -11.514  33.765  1.00  2.00           C
ATOM   1355  CG  LEU A 367       1.310 -10.981  34.724  1.00  2.00           C
ATOM   1356  CD1 LEU A 367       1.501 -11.840  35.973  1.00  2.00           C
ATOM   1357  CD2 LEU A 367       2.647 -10.760  34.017  1.00  2.00           C
ATOM   1358  C   LEU A 367       0.182 -14.066  33.885  1.00  2.00           C
ATOM   1359  O   LEU A 367      -0.543 -14.024  34.886  1.00  2.00           O
ATOM   1360  N   THR A 368       0.819 -15.167  33.486  1.00  2.00           N
ATOM   1361  CA  THR A 368       0.747 -16.465  34.172  1.00  2.00           C
ATOM   1362  CB  THR A 368       1.482 -17.539  33.340  1.00  2.00           C
ATOM   1363  OG1 THR A 368       1.328 -17.278  31.942  1.00  2.00           O
ATOM   1364  CG2 THR A 368       0.984 -18.942  33.667  1.00  2.00           C
ATOM   1365  C   THR A 368       1.432 -16.390  35.537  1.00  2.00           C
ATOM   1366  O   THR A 368       2.028 -15.367  35.865  1.00  2.00           O
ATOM   1367  N   LYS A 369       1.331 -17.458  36.333  1.00  2.00           N
ATOM   1368  CA  LYS A 369       2.006 -17.520  37.644  1.00  2.00           C
ATOM   1369  CB  LYS A 369       1.185 -16.890  38.788  1.00  2.00           C
ATOM   1370  CG  LYS A 369      -0.243 -17.362  38.978  1.00  2.00           C
ATOM   1371  CD  LYS A 369      -0.854 -16.623  40.175  1.00  2.00           C
ATOM   1372  CE  LYS A 369      -2.341 -16.891  40.344  1.00  2.00           C
ATOM   1373  NZ  LYS A 369      -2.669 -18.329  40.551  1.00  2.00           N
ATOM   1374  C   LYS A 369       2.579 -18.889  38.008  1.00  2.00           C
ATOM   1375  O   LYS A 369       1.978 -19.919  37.708  1.00  2.00           O
ATOM   1376  N   ILE A 370       3.749 -18.881  38.651  1.00  2.00           N
ATOM   1377  CA  ILE A 370       4.471 -20.105  39.026  1.00  2.00           C
ATOM   1378  CB  ILE A 370       5.979 -20.051  38.586  1.00  2.00           C
ATOM   1379  CG1 ILE A 370       6.149 -19.905  37.067  1.00  2.00           C
ATOM   1380  CD1 ILE A 370       5.714 -18.582  36.472  1.00  2.00           C
ATOM   1381  CG2 ILE A 370       6.732 -21.299  39.047  1.00  2.00           C
ATOM   1382  C   ILE A 370       4.425 -20.431  40.524  1.00  2.00           C
ATOM   1383  O   ILE A 370       3.978 -21.512  40.913  1.00  2.00           O
ATOM   1384  N   CYS A 371       4.898 -19.492  41.343  1.00  2.00           N
ATOM   1385  CA  CYS A 371       4.982 -19.636  42.808  1.00  2.00           C
ATOM   1386  CB  CYS A 371       5.554 -18.342  43.412  1.00  2.00           C
ATOM   1387  SG  CYS A 371       5.922 -18.333  45.185  1.00  2.00           S
ATOM   1388  C   CYS A 371       3.658 -20.054  43.478  1.00  2.00           C
ATOM   1389  O   CYS A 371       3.622 -20.385  44.662  1.00  2.00           O
ATOM   1390  N   TYR A 372       2.583 -20.050  42.696  1.00  2.00           N
ATOM   1391  CA  TYR A 372       1.258 -20.453  43.156  1.00  2.00           C
ATOM   1392  CB  TYR A 372       0.208 -20.009  42.126  1.00  2.00           C
ATOM   1393  CG  TYR A 372      -1.231 -20.361  42.450  1.00  2.00           C
ATOM   1394  CD1 TYR A 372      -1.974 -19.601  43.357  1.00  2.00           C
ATOM   1395  CE1 TYR A 372      -3.302 -19.918  43.640  1.00  2.00           C
ATOM   1396  CZ  TYR A 372      -3.897 -20.995  43.000  1.00  2.00           C
ATOM   1397  OH  TYR A 372      -5.207 -21.317  43.268  1.00  2.00           O
ATOM   1398  CE2 TYR A 372      -3.182 -21.752  42.092  1.00  2.00           C
ATOM   1399  CD2 TYR A 372      -1.861 -21.428  41.817  1.00  2.00           C
ATOM   1400  C   TYR A 372       1.209 -21.972  43.388  1.00  2.00           C
ATOM   1401  O   TYR A 372       1.842 -22.741  42.655  1.00  2.00           O
ATOM   1402  N   ILE A 373       0.457 -22.379  44.412  1.00  2.00           N
ATOM   1403  CA  ILE A 373       0.284 -23.789  44.825  1.00  2.00           C
ATOM   1404  CB  ILE A 373      -0.934 -23.957  45.802  1.00  2.00           C
ATOM   1405  CG1 ILE A 373      -0.581 -23.486  47.224  1.00  2.00           C
ATOM   1406  CD1 ILE A 373      -0.326 -21.988  47.398  1.00  2.00           C
ATOM   1407  CG2 ILE A 373      -1.369 -25.412  45.913  1.00  2.00           C
ATOM   1408  C   ILE A 373       0.247 -24.850  43.708  1.00  2.00           C
ATOM   1409  O   ILE A 373       0.916 -25.880  43.819  1.00  2.00           O
ATOM   1410  N   THR A 374      -0.521 -24.603  42.648  1.00  2.00           N
ATOM   1411  CA  THR A 374      -0.640 -25.557  41.538  1.00  2.00           C
ATOM   1412  CB  THR A 374      -1.837 -26.529  41.769  1.00  2.00           C
ATOM   1413  OG1 THR A 374      -1.607 -27.300  42.954  1.00  2.00           O
ATOM   1414  CG2 THR A 374      -2.034 -27.483  40.591  1.00  2.00           C
ATOM   1415  C   THR A 374      -0.789 -24.834  40.196  1.00  2.00           C
ATOM   1416  O   THR A 374      -1.325 -23.727  40.146  1.00  2.00           O
ATOM   1417  N   ARG A 375      -0.301 -25.450  39.118  1.00  2.00           N
ATOM   1418  CA  ARG A 375      -0.429 -24.854  37.788  1.00  2.00           C
ATOM   1419  CB  ARG A 375       0.312 -25.657  36.709  1.00  2.00           C
ATOM   1420  CG  ARG A 375      -0.081 -27.129  36.571  1.00  2.00           C
ATOM   1421  CD  ARG A 375       0.499 -27.731  35.302  1.00  2.00           C
ATOM   1422  NE  ARG A 375       1.955 -27.617  35.239  1.00  2.00           N
ATOM   1423  CZ  ARG A 375       2.806 -28.559  35.630  1.00  2.00           C
ATOM   1424  NH1 ARG A 375       2.362 -29.713  36.112  1.00  2.00           N
ATOM   1425  NH2 ARG A 375       4.112 -28.349  35.530  1.00  2.00           N
ATOM   1426  C   ARG A 375      -1.911 -24.703  37.453  1.00  2.00           C
ATOM   1427  O   ARG A 375      -2.599 -25.689  37.170  1.00  2.00           O
ATOM   1428  N   LYS A 376      -2.393 -23.465  37.520  1.00  2.00           N
ATOM   1429  CA  LYS A 376      -3.796 -23.143  37.266  1.00  2.00           C
ATOM   1430  CB  LYS A 376      -4.665 -23.402  38.508  1.00  2.00           C
ATOM   1431  CG  LYS A 376      -5.176 -24.820  38.706  1.00  2.00           C
ATOM   1432  CD  LYS A 376      -5.980 -24.898  40.002  1.00  2.00           C
ATOM   1433  CE  LYS A 376      -6.797 -26.175  40.101  1.00  2.00           C
ATOM   1434  NZ  LYS A 376      -7.894 -26.207  39.090  1.00  2.00           N
ATOM   1435  C   LYS A 376      -4.061 -21.719  36.812  1.00  2.00           C
ATOM   1436  O   LYS A 376      -3.598 -20.753  37.416  1.00  2.00           O
ATOM   1437  N   SER A 377      -4.827 -21.617  35.740  1.00  2.00           N
ATOM   1438  CA  SER A 377      -5.298 -20.359  35.199  1.00  2.00           C
ATOM   1439  CB  SER A 377      -4.343 -19.786  34.151  1.00  2.00           C
ATOM   1440  OG  SER A 377      -4.777 -18.502  33.724  1.00  2.00           O
ATOM   1441  C   SER A 377      -6.622 -20.801  34.590  1.00  2.00           C
ATOM   1442  O   SER A 377      -7.236 -21.743  35.100  1.00  2.00           O
ATOM   1443  N   ALA A 378      -7.070 -20.158  33.515  1.00  2.00           N
ATOM   1444  CA  ALA A 378      -8.324 -20.570  32.898  1.00  2.00           C
ATOM   1445  CB  ALA A 378      -9.363 -19.509  33.040  1.00  2.00           C
ATOM   1446  C   ALA A 378      -8.197 -21.064  31.459  1.00  2.00           C
ATOM   1447  O   ALA A 378      -7.249 -21.786  31.150  1.00  2.00           O
ATOM   1448  N   SER A 379      -9.101 -20.642  30.572  1.00  2.00           N
ATOM   1449  CA  SER A 379      -9.108 -21.224  29.228  1.00  2.00           C
ATOM   1450  CB  SER A 379     -10.249 -22.260  29.140  1.00  2.00           C
ATOM   1451  OG  SER A 379     -10.094 -23.313  30.075  1.00  2.00           O
ATOM   1452  C   SER A 379      -9.134 -20.421  27.918  1.00  2.00           C
ATOM   1453  O   SER A 379      -8.889 -21.017  26.887  1.00  2.00           O
ATOM   1454  N   CYS A 380      -9.416 -19.128  27.881  1.00  2.00           N
ATOM   1455  CA  CYS A 380      -9.509 -18.527  26.539  1.00  2.00           C
ATOM   1456  CB  CYS A 380     -10.979 -18.222  26.246  1.00  2.00           C
ATOM   1457  SG  CYS A 380     -11.533 -18.415  24.519  1.00  2.00           S
ATOM   1458  C   CYS A 380      -8.666 -17.270  26.413  1.00  2.00           C
ATOM   1459  O   CYS A 380      -7.626 -17.170  27.052  1.00  2.00           O
ATOM   1460  N   GLN A 381      -9.052 -16.341  25.541  1.00  2.00           N
ATOM   1461  CA  GLN A 381      -8.352 -15.080  25.534  1.00  2.00           C
ATOM   1462  CB  GLN A 381      -8.798 -14.110  24.440  1.00  2.00           C
ATOM   1463  CG  GLN A 381      -7.904 -14.054  23.213  1.00  2.00           C
ATOM   1464  CD  GLN A 381      -8.162 -15.115  22.176  1.00  2.00           C
ATOM   1465  OE1 GLN A 381      -9.306 -15.447  21.867  1.00  2.00           O
ATOM   1466  NE2 GLN A 381      -7.092 -15.611  21.579  1.00  2.00           N
ATOM   1467  C   GLN A 381      -8.745 -14.550  26.888  1.00  2.00           C
ATOM   1468  O   GLN A 381      -9.860 -14.064  27.062  1.00  2.00           O
ATOM   1469  N   ALA A 382      -7.852 -14.721  27.860  1.00  2.00           N
ATOM   1470  CA  ALA A 382      -8.086 -14.250  29.210  1.00  2.00           C
ATOM   1471  CB  ALA A 382      -6.777 -14.189  29.973  1.00  2.00           C
ATOM   1472  C   ALA A 382      -8.696 -12.872  29.071  1.00  2.00           C
ATOM   1473  O   ALA A 382      -8.032 -11.932  28.643  1.00  2.00           O
ATOM   1474  N   ASP A 383      -9.979 -12.764  29.387  1.00  2.00           N
ATOM   1475  CA  ASP A 383     -10.664 -11.495  29.231  1.00  2.00           C
ATOM   1476  CB  ASP A 383     -12.157 -11.619  29.390  1.00  2.00           C
ATOM   1477  CG  ASP A 383     -12.846 -11.858  28.071  1.00  2.00           C
ATOM   1478  OD1 ASP A 383     -12.249 -12.517  27.196  1.00  2.00           O
ATOM   1479  OD2 ASP A 383     -13.976 -11.355  27.892  1.00  2.00           O
ATOM   1480  C   ASP A 383     -10.062 -10.269  29.894  1.00  2.00           C
ATOM   1481  O   ASP A 383      -9.849  -9.274  29.212  1.00  2.00           O
ATOM   1482  N   LEU A 384      -9.821 -10.293  31.199  1.00  2.00           N
ATOM   1483  CA  LEU A 384      -9.063  -9.185  31.793  1.00  2.00           C
ATOM   1484  CB  LEU A 384      -9.620  -8.695  33.145  1.00  2.00           C
ATOM   1485  CG  LEU A 384     -10.139  -9.585  34.290  1.00  2.00           C
ATOM   1486  CD1 LEU A 384      -9.244 -10.773  34.640  1.00  2.00           C
ATOM   1487  CD2 LEU A 384     -10.450  -8.757  35.539  1.00  2.00           C
ATOM   1488  C   LEU A 384      -7.641  -9.736  31.865  1.00  2.00           C
ATOM   1489  O   LEU A 384      -7.322 -10.705  31.177  1.00  2.00           O
ATOM   1490  N   ALA A 385      -6.770  -9.152  32.661  1.00  2.00           N
ATOM   1491  CA  ALA A 385      -5.438  -9.725  32.746  1.00  2.00           C
ATOM   1492  CB  ALA A 385      -4.480  -8.756  33.426  1.00  2.00           C
ATOM   1493  C   ALA A 385      -5.491 -11.059  33.505  1.00  2.00           C
ATOM   1494  O   ALA A 385      -6.366 -11.264  34.345  1.00  2.00           O
ATOM   1495  N   SER A 386      -4.578 -11.974  33.192  1.00  2.00           N
ATOM   1496  CA  SER A 386      -4.487 -13.235  33.928  1.00  2.00           C
ATOM   1497  CB  SER A 386      -3.538 -14.192  33.218  1.00  2.00           C
ATOM   1498  OG  SER A 386      -3.965 -14.423  31.888  1.00  2.00           O
ATOM   1499  C   SER A 386      -3.931 -12.866  35.307  1.00  2.00           C
ATOM   1500  O   SER A 386      -3.670 -13.718  36.166  1.00  2.00           O
ATOM   1501  N   SER A 387      -3.777 -11.560  35.494  1.00  2.00           N
ATOM   1502  CA  SER A 387      -3.236 -10.972  36.693  1.00  2.00           C
ATOM   1503  CB  SER A 387      -1.888 -10.336  36.362  1.00  2.00           C
ATOM   1504  OG  SER A 387      -2.006  -9.380  35.320  1.00  2.00           O
ATOM   1505  C   SER A 387      -4.166  -9.936  37.324  1.00  2.00           C
ATOM   1506  O   SER A 387      -4.032  -9.634  38.514  1.00  2.00           O
ATOM   1507  N   LEU A 388      -5.102  -9.398  36.543  1.00  2.00           N
ATOM   1508  CA  LEU A 388      -6.025  -8.385  37.055  1.00  2.00           C
ATOM   1509  CB  LEU A 388      -6.832  -7.739  35.921  1.00  2.00           C
ATOM   1510  CG  LEU A 388      -7.416  -6.324  36.113  1.00  2.00           C
ATOM   1511  CD1 LEU A 388      -8.042  -5.825  34.822  1.00  2.00           C
ATOM   1512  CD2 LEU A 388      -8.404  -6.163  37.275  1.00  2.00           C
ATOM   1513  C   LEU A 388      -6.949  -9.031  38.086  1.00  2.00           C
ATOM   1514  O   LEU A 388      -7.517 -10.097  37.832  1.00  2.00           O
ATOM   1515  N   SER A 389      -7.069  -8.374  39.245  1.00  2.00           N
ATOM   1516  CA  SER A 389      -7.884  -8.827  40.388  1.00  2.00           C
ATOM   1517  CB  SER A 389      -9.256  -9.366  39.953  1.00  2.00           C
ATOM   1518  OG  SER A 389      -9.967  -9.902  41.057  1.00  2.00           O
ATOM   1519  C   SER A 389      -7.154  -9.862  41.236  1.00  2.00           C
ATOM   1520  O   SER A 389      -7.590 -10.189  42.344  1.00  2.00           O
ATOM   1521  N   ASN A 390      -6.049 -10.378  40.706  1.00  2.00           N
ATOM   1522  CA  ASN A 390      -5.250 -11.372  41.404  1.00  2.00           C
ATOM   1523  CB  ASN A 390      -4.790 -12.488  40.459  1.00  2.00           C
ATOM   1524  CG  ASN A 390      -5.934 -13.239  39.836  1.00  2.00           C
ATOM   1525  OD1 ASN A 390      -6.886 -12.648  39.328  1.00  2.00           O
ATOM   1526  ND2 ASN A 390      -5.827 -14.557  39.836  1.00  2.00           N
ATOM   1527  C   ASN A 390      -4.037 -10.748  42.063  1.00  2.00           C
ATOM   1528  O   ASN A 390      -4.068  -9.587  42.463  1.00  2.00           O
ATOM   1529  N   ALA A 391      -2.972 -11.540  42.146  1.00  2.00           N
ATOM   1530  CA  ALA A 391      -1.711 -11.150  42.748  1.00  2.00           C
ATOM   1531  CB  ALA A 391      -0.636 -12.171  42.415  1.00  2.00           C
ATOM   1532  C   ALA A 391      -1.255  -9.759  42.343  1.00  2.00           C
ATOM   1533  O   ALA A 391      -0.696  -9.031  43.172  1.00  2.00           O
ATOM   1534  N   VAL A 392      -1.501  -9.369  41.092  1.00  2.00           N
ATOM   1535  CA  VAL A 392      -1.047  -8.047  40.646  1.00  2.00           C
ATOM   1536  CB  VAL A 392      -0.376  -8.080  39.244  1.00  2.00           C
ATOM   1537  CG1 VAL A 392      -1.394  -8.019  38.148  1.00  2.00           C
ATOM   1538  CG2 VAL A 392       0.551  -9.294  39.099  1.00  2.00           C
ATOM   1539  C   VAL A 392      -2.127  -6.956  40.720  1.00  2.00           C
ATOM   1540  O   VAL A 392      -3.264  -7.151  40.276  1.00  2.00           O
ATOM   1541  N   GLN A 393      -1.746  -5.824  41.305  1.00  2.00           N
ATOM   1542  CA  GLN A 393      -2.615  -4.660  41.460  1.00  2.00           C
ATOM   1543  CB  GLN A 393      -2.391  -4.022  42.842  1.00  2.00           C
ATOM   1544  CG  GLN A 393      -3.278  -2.834  43.194  1.00  2.00           C
ATOM   1545  CD  GLN A 393      -2.700  -1.499  42.765  1.00  2.00           C
ATOM   1546  OE1 GLN A 393      -1.671  -1.059  43.279  1.00  2.00           O
ATOM   1547  NE2 GLN A 393      -3.394  -0.822  41.865  1.00  2.00           N
ATOM   1548  C   GLN A 393      -2.330  -3.733  40.275  1.00  2.00           C
ATOM   1549  O   GLN A 393      -1.187  -3.353  40.030  1.00  2.00           O
ATOM   1550  N   ILE A 394      -3.380  -3.393  39.533  1.00  2.00           N
ATOM   1551  CA  ILE A 394      -3.254  -2.611  38.298  1.00  2.00           C
ATOM   1552  CB  ILE A 394      -4.426  -2.941  37.312  1.00  2.00           C
ATOM   1553  CG1 ILE A 394      -4.723  -4.450  37.250  1.00  2.00           C
ATOM   1554  CD1 ILE A 394      -3.618  -5.323  36.668  1.00  2.00           C
ATOM   1555  CG2 ILE A 394      -4.182  -2.334  35.921  1.00  2.00           C
ATOM   1556  C   ILE A 394      -3.187  -1.091  38.443  1.00  2.00           C
ATOM   1557  O   ILE A 394      -3.947  -0.493  39.200  1.00  2.00           O
ATOM   1558  N   VAL A 395      -2.260  -0.492  37.697  1.00  2.00           N
ATOM   1559  CA  VAL A 395      -2.081   0.963  37.597  1.00  2.00           C
ATOM   1560  CB  VAL A 395      -1.169   1.589  38.699  1.00  2.00           C
ATOM   1561  CG1 VAL A 395       0.176   0.883  38.794  1.00  2.00           C
ATOM   1562  CG2 VAL A 395      -1.867   1.600  40.047  1.00  2.00           C
ATOM   1563  C   VAL A 395      -1.567   1.275  36.191  1.00  2.00           C
ATOM   1564  O   VAL A 395      -0.461   0.873  35.819  1.00  2.00           O
ATOM   1565  N   GLY A 396      -2.381   1.976  35.408  1.00  2.00           N
ATOM   1566  CA  GLY A 396      -2.023   2.290  34.029  1.00  2.00           C
ATOM   1567  C   GLY A 396      -1.829   3.751  33.687  1.00  2.00           C
ATOM   1568  O   GLY A 396      -2.747   4.559  33.821  1.00  2.00           O
ATOM   1569  N   MET A 397      -0.621   4.079  33.234  1.00  2.00           N
ATOM   1570  CA  MET A 397      -0.276   5.435  32.826  1.00  2.00           C
ATOM   1571  CB  MET A 397       1.213   5.707  33.068  1.00  2.00           C
ATOM   1572  CG  MET A 397       1.601   5.625  34.543  1.00  2.00           C
ATOM   1573  SD  MET A 397       3.332   5.920  34.938  1.00  2.00           S
ATOM   1574  CE  MET A 397       4.130   4.509  34.191  1.00  2.00           C
ATOM   1575  C   MET A 397      -0.659   5.598  31.356  1.00  2.00           C
ATOM   1576  O   MET A 397       0.013   5.083  30.464  1.00  2.00           O
ATOM   1577  N   SER A 398      -1.758   6.310  31.124  1.00  2.00           N
ATOM   1578  CA  SER A 398      -2.295   6.520  29.784  1.00  2.00           C
ATOM   1579  CB  SER A 398      -3.705   5.925  29.716  1.00  2.00           C
ATOM   1580  OG  SER A 398      -4.295   6.133  28.447  1.00  2.00           O
ATOM   1581  C   SER A 398      -2.338   7.988  29.363  1.00  2.00           C
ATOM   1582  O   SER A 398      -2.076   8.887  30.165  1.00  2.00           O
ATOM   1583  N   ALA A 399      -2.667   8.214  28.092  1.00  2.00           N
ATOM   1584  CA  ALA A 399      -2.783   9.560  27.538  1.00  2.00           C
ATOM   1585  CB  ALA A 399      -2.174   9.616  26.149  1.00  2.00           C
ATOM   1586  C   ALA A 399      -4.249  10.007  27.523  1.00  2.00           C
ATOM   1587  O   ALA A 399      -5.067   9.478  28.279  1.00  2.00           O
ATOM   1588  N   THR A 400      -4.579  10.970  26.666  1.00  2.00           N
ATOM   1589  CA  THR A 400      -5.941  11.500  26.583  1.00  2.00           C
ATOM   1590  CB  THR A 400      -5.931  13.024  26.261  1.00  2.00           C
ATOM   1591  OG1 THR A 400      -5.060  13.703  27.174  1.00  2.00           O
ATOM   1592  CG2 THR A 400      -7.325  13.626  26.369  1.00  2.00           C
ATOM   1593  C   THR A 400      -6.820  10.725  25.586  1.00  2.00           C
ATOM   1594  O   THR A 400      -6.752  10.944  24.373  1.00  2.00           O
ATOM   1595  N   LEU A 401      -7.634   9.813  26.119  1.00  2.00           N
ATOM   1596  CA  LEU A 401      -8.564   9.001  25.323  1.00  2.00           C
ATOM   1597  CB  LEU A 401      -8.496   7.514  25.713  1.00  2.00           C
ATOM   1598  CG  LEU A 401      -7.329   6.553  25.447  1.00  2.00           C
ATOM   1599  CD1 LEU A 401      -7.186   6.233  23.966  1.00  2.00           C
ATOM   1600  CD2 LEU A 401      -6.026   7.056  26.039  1.00  2.00           C
ATOM   1601  C   LEU A 401      -9.997   9.470  25.536  1.00  2.00           C
ATOM   1602  O   LEU A 401     -10.319  10.034  26.582  1.00  2.00           O
ATOM   1603  N   PRO A 402     -10.862   9.271  24.533  1.00  2.00           N
ATOM   1604  CA  PRO A 402     -12.267   9.633  24.685  1.00  2.00           C
ATOM   1605  CB  PRO A 402     -12.840   9.391  23.282  1.00  2.00           C
ATOM   1606  CG  PRO A 402     -11.644   9.423  22.375  1.00  2.00           C
ATOM   1607  CD  PRO A 402     -10.576   8.774  23.178  1.00  2.00           C
ATOM   1608  C   PRO A 402     -13.001   8.776  25.723  1.00  2.00           C
ATOM   1609  O   PRO A 402     -13.862   9.292  26.439  1.00  2.00           O
ATOM   1610  N   ASN A 403     -12.651   7.491  25.807  1.00  2.00           N
ATOM   1611  CA  ASN A 403     -13.297   6.563  26.745  1.00  2.00           C
ATOM   1612  CB  ASN A 403     -13.775   5.285  26.026  1.00  2.00           C
ATOM   1613  CG  ASN A 403     -12.636   4.489  25.393  1.00  2.00           C
ATOM   1614  OD1 ASN A 403     -11.487   4.931  25.352  1.00  2.00           O
ATOM   1615  ND2 ASN A 403     -12.960   3.304  24.892  1.00  2.00           N
ATOM   1616  C   ASN A 403     -12.477   6.222  28.000  1.00  2.00           C
ATOM   1617  O   ASN A 403     -12.030   5.084  28.183  1.00  2.00           O
ATOM   1618  N   LEU A 404     -12.291   7.219  28.859  1.00  2.00           N
ATOM   1619  CA  LEU A 404     -11.563   7.053  30.116  1.00  2.00           C
ATOM   1620  CB  LEU A 404     -11.220   8.423  30.712  1.00  2.00           C
ATOM   1621  CG  LEU A 404      -9.895   9.119  30.364  1.00  2.00           C
ATOM   1622  CD1 LEU A 404      -9.347   8.792  28.989  1.00  2.00           C
ATOM   1623  CD2 LEU A 404     -10.001  10.622  30.583  1.00  2.00           C
ATOM   1624  C   LEU A 404     -12.320   6.200  31.127  1.00  2.00           C
ATOM   1625  O   LEU A 404     -11.789   5.213  31.633  1.00  2.00           O
ATOM   1626  N   GLU A 405     -13.563   6.578  31.402  1.00  2.00           N
ATOM   1627  CA  GLU A 405     -14.412   5.870  32.364  1.00  2.00           C
ATOM   1628  CB  GLU A 405     -15.615   6.736  32.776  1.00  2.00           C
ATOM   1629  CG  GLU A 405     -16.352   7.423  31.624  1.00  2.00           C
ATOM   1630  CD  GLU A 405     -15.576   8.592  31.025  1.00  2.00           C
ATOM   1631  OE1 GLU A 405     -14.849   9.286  31.771  1.00  2.00           O
ATOM   1632  OE2 GLU A 405     -15.711   8.830  29.808  1.00  2.00           O
ATOM   1633  C   GLU A 405     -14.861   4.478  31.918  1.00  2.00           C
ATOM   1634  O   GLU A 405     -15.673   3.836  32.588  1.00  2.00           O
ATOM   1635  N   LEU A 406     -14.315   4.008  30.799  1.00  2.00           N
ATOM   1636  CA  LEU A 406     -14.659   2.690  30.278  1.00  2.00           C
ATOM   1637  CB  LEU A 406     -14.976   2.761  28.774  1.00  2.00           C
ATOM   1638  CG  LEU A 406     -15.924   1.745  28.106  1.00  2.00           C
ATOM   1639  CD1 LEU A 406     -15.441   0.294  28.162  1.00  2.00           C
ATOM   1640  CD2 LEU A 406     -17.343   1.866  28.680  1.00  2.00           C
ATOM   1641  C   LEU A 406     -13.492   1.747  30.571  1.00  2.00           C
ATOM   1642  O   LEU A 406     -13.695   0.639  31.070  1.00  2.00           O
ATOM   1643  N   VAL A 407     -12.272   2.203  30.278  1.00  2.00           N
ATOM   1644  CA  VAL A 407     -11.063   1.418  30.544  1.00  2.00           C
ATOM   1645  CB  VAL A 407      -9.777   2.034  29.895  1.00  2.00           C
ATOM   1646  CG1 VAL A 407      -9.390   3.374  30.536  1.00  2.00           C
ATOM   1647  CG2 VAL A 407      -9.939   2.189  28.393  1.00  2.00           C
ATOM   1648  C   VAL A 407     -10.859   1.266  32.053  1.00  2.00           C
ATOM   1649  O   VAL A 407     -10.296   0.273  32.514  1.00  2.00           O
ATOM   1650  N   ALA A 408     -11.329   2.258  32.806  1.00  2.00           N
ATOM   1651  CA  ALA A 408     -11.222   2.271  34.260  1.00  2.00           C
ATOM   1652  CB  ALA A 408     -11.519   3.664  34.799  1.00  2.00           C
ATOM   1653  C   ALA A 408     -12.166   1.249  34.879  1.00  2.00           C
ATOM   1654  O   ALA A 408     -11.753   0.437  35.711  1.00  2.00           O
ATOM   1655  N   SER A 409     -13.428   1.292  34.456  1.00  2.00           N
ATOM   1656  CA  SER A 409     -14.458   0.386  34.955  1.00  2.00           C
ATOM   1657  CB  SER A 409     -15.813   0.729  34.334  1.00  2.00           C
ATOM   1658  OG  SER A 409     -16.851  -0.019  34.935  1.00  2.00           O
ATOM   1659  C   SER A 409     -14.077  -1.070  34.684  1.00  2.00           C
ATOM   1660  O   SER A 409     -14.421  -1.960  35.462  1.00  2.00           O
ATOM   1661  N   TRP A 410     -13.362  -1.292  33.581  1.00  2.00           N
ATOM   1662  CA  TRP A 410     -12.879  -2.620  33.194  1.00  2.00           C
ATOM   1663  CB  TRP A 410     -12.431  -2.629  31.719  1.00  2.00           C
ATOM   1664  CG  TRP A 410     -11.812  -3.928  31.266  1.00  2.00           C
ATOM   1665  CD1 TRP A 410     -12.440  -5.128  31.149  1.00  2.00           C
ATOM   1666  NE1 TRP A 410     -11.562  -6.087  30.706  1.00  2.00           N
ATOM   1667  CE2 TRP A 410     -10.340  -5.511  30.495  1.00  2.00           C
ATOM   1668  CD2 TRP A 410     -10.456  -4.144  30.833  1.00  2.00           C
ATOM   1669  CE3 TRP A 410      -9.330  -3.320  30.710  1.00  2.00           C
ATOM   1670  CZ3 TRP A 410      -8.134  -3.885  30.255  1.00  2.00           C
ATOM   1671  CH2 TRP A 410      -8.054  -5.251  29.929  1.00  2.00           C
ATOM   1672  CZ2 TRP A 410      -9.141  -6.076  30.043  1.00  2.00           C
ATOM   1673  C   TRP A 410     -11.750  -3.071  34.129  1.00  2.00           C
ATOM   1674  O   TRP A 410     -11.662  -4.248  34.484  1.00  2.00           O
ATOM   1675  N   LEU A 411     -10.909  -2.120  34.533  1.00  2.00           N
ATOM   1676  CA  LEU A 411      -9.776  -2.382  35.426  1.00  2.00           C
ATOM   1677  CB  LEU A 411      -8.632  -1.396  35.135  1.00  2.00           C
ATOM   1678  CG  LEU A 411      -7.883  -1.386  33.798  1.00  2.00           C
ATOM   1679  CD1 LEU A 411      -7.007  -0.149  33.696  1.00  2.00           C
ATOM   1680  CD2 LEU A 411      -7.057  -2.648  33.586  1.00  2.00           C
ATOM   1681  C   LEU A 411     -10.141  -2.289  36.911  1.00  2.00           C
ATOM   1682  O   LEU A 411      -9.290  -2.542  37.772  1.00  2.00           O
ATOM   1683  N   ASN A 412     -11.400  -1.941  37.203  1.00  2.00           N
ATOM   1684  CA  ASN A 412     -11.881  -1.746  38.578  1.00  2.00           C
ATOM   1685  CB  ASN A 412     -11.889  -3.066  39.368  1.00  2.00           C
ATOM   1686  CG  ASN A 412     -12.507  -2.926  40.756  1.00  2.00           C
ATOM   1687  OD1 ASN A 412     -12.077  -3.584  41.704  1.00  2.00           O
ATOM   1688  ND2 ASN A 412     -13.503  -2.054  40.883  1.00  2.00           N
ATOM   1689  C   ASN A 412     -10.976  -0.695  39.228  1.00  2.00           C
ATOM   1690  O   ASN A 412     -10.523  -0.844  40.367  1.00  2.00           O
ATOM   1691  N   ALA A 413     -10.726   0.371  38.473  1.00  2.00           N
ATOM   1692  CA  ALA A 413      -9.813   1.432  38.876  1.00  2.00           C
ATOM   1693  CB  ALA A 413      -8.687   1.526  37.852  1.00  2.00           C
ATOM   1694  C   ALA A 413     -10.441   2.809  39.067  1.00  2.00           C
ATOM   1695  O   ALA A 413     -11.507   3.104  38.520  1.00  2.00           O
ATOM   1696  N   GLU A 414      -9.757   3.640  39.852  1.00  2.00           N
ATOM   1697  CA  GLU A 414     -10.171   5.014  40.091  1.00  2.00           C
ATOM   1698  CB  GLU A 414      -9.476   5.587  41.329  1.00  2.00           C
ATOM   1699  CG  GLU A 414      -9.660   4.793  42.634  1.00  2.00           C
ATOM   1700  CD  GLU A 414     -11.078   4.822  43.191  1.00  2.00           C
ATOM   1701  OE1 GLU A 414     -11.894   5.665  42.754  1.00  2.00           O
ATOM   1702  OE2 GLU A 414     -11.367   4.004  44.090  1.00  2.00           O
ATOM   1703  C   GLU A 414      -9.721   5.774  38.851  1.00  2.00           C
ATOM   1704  O   GLU A 414      -8.689   5.441  38.266  1.00  2.00           O
ATOM   1705  N   LEU A 415     -10.483   6.786  38.448  1.00  2.00           N
ATOM   1706  CA  LEU A 415     -10.150   7.550  37.244  1.00  2.00           C
ATOM   1707  CB  LEU A 415     -11.375   7.663  36.324  1.00  2.00           C
ATOM   1708  CG  LEU A 415     -11.237   8.387  34.979  1.00  2.00           C
ATOM   1709  CD1 LEU A 415     -10.222   7.706  34.072  1.00  2.00           C
ATOM   1710  CD2 LEU A 415     -12.585   8.481  34.287  1.00  2.00           C
ATOM   1711  C   LEU A 415      -9.567   8.932  37.527  1.00  2.00           C
ATOM   1712  O   LEU A 415     -10.183   9.746  38.218  1.00  2.00           O
ATOM   1713  N   TYR A 416      -8.379   9.184  36.978  1.00  2.00           N
ATOM   1714  CA  TYR A 416      -7.702  10.469  37.132  1.00  2.00           C
ATOM   1715  CB  TYR A 416      -6.334  10.315  37.810  1.00  2.00           C
ATOM   1716  CG  TYR A 416      -6.361   9.651  39.167  1.00  2.00           C
ATOM   1717  CD1 TYR A 416      -6.810  10.336  40.295  1.00  2.00           C
ATOM   1718  CE1 TYR A 416      -6.835   9.724  41.539  1.00  2.00           C
ATOM   1719  CZ  TYR A 416      -6.383   8.423  41.666  1.00  2.00           C
ATOM   1720  OH  TYR A 416      -6.395   7.809  42.892  1.00  2.00           O
ATOM   1721  CE2 TYR A 416      -5.917   7.732  40.566  1.00  2.00           C
ATOM   1722  CD2 TYR A 416      -5.905   8.346  39.327  1.00  2.00           C
ATOM   1723  C   TYR A 416      -7.522  11.156  35.784  1.00  2.00           C
ATOM   1724  O   TYR A 416      -6.567  10.874  35.058  1.00  2.00           O
ATOM   1725  N   HIS A 417      -8.450  12.049  35.451  1.00  2.00           N
ATOM   1726  CA  HIS A 417      -8.382  12.808  34.205  1.00  2.00           C
ATOM   1727  CB  HIS A 417      -9.706  12.742  33.433  1.00  2.00           C
ATOM   1728  CG  HIS A 417     -10.891  13.237  34.203  1.00  2.00           C
ATOM   1729  ND1 HIS A 417     -11.354  14.532  34.104  1.00  2.00           N
ATOM   1730  CE1 HIS A 417     -12.404  14.682  34.892  1.00  2.00           C
ATOM   1731  NE2 HIS A 417     -12.639  13.532  35.497  1.00  2.00           N
ATOM   1732  CD2 HIS A 417     -11.707  12.611  35.084  1.00  2.00           C
ATOM   1733  C   HIS A 417      -7.972  14.246  34.509  1.00  2.00           C
ATOM   1734  O   HIS A 417      -8.683  14.970  35.214  1.00  2.00           O
ATOM   1735  N   THR A 418      -6.808  14.646  33.999  1.00  2.00           N
ATOM   1736  CA  THR A 418      -6.291  15.992  34.235  1.00  2.00           C
ATOM   1737  CB  THR A 418      -5.367  16.027  35.475  1.00  2.00           C
ATOM   1738  OG1 THR A 418      -6.024  15.402  36.585  1.00  2.00           O
ATOM   1739  CG2 THR A 418      -5.005  17.453  35.852  1.00  2.00           C
ATOM   1740  C   THR A 418      -5.557  16.542  33.009  1.00  2.00           C
ATOM   1741  O   THR A 418      -4.689  15.882  32.434  1.00  2.00           O
ATOM   1742  N   ASP A 419      -5.929  17.760  32.627  1.00  2.00           N
ATOM   1743  CA  ASP A 419      -5.351  18.460  31.484  1.00  2.00           C
ATOM   1744  CB  ASP A 419      -6.400  19.399  30.879  1.00  2.00           C
ATOM   1745  CG  ASP A 419      -6.911  20.433  31.881  1.00  2.00           C
ATOM   1746  OD1 ASP A 419      -7.210  20.059  33.036  1.00  2.00           O
ATOM   1747  OD2 ASP A 419      -7.033  21.618  31.507  1.00  2.00           O
ATOM   1748  C   ASP A 419      -4.125  19.291  31.874  1.00  2.00           C
ATOM   1749  O   ASP A 419      -3.351  19.716  31.012  1.00  2.00           O
ATOM   1750  N   PHE A 420      -3.967  19.518  33.177  1.00  2.00           N
ATOM   1751  CA  PHE A 420      -2.877  20.324  33.734  1.00  2.00           C
ATOM   1752  CB  PHE A 420      -2.974  20.352  35.273  1.00  2.00           C
ATOM   1753  CG  PHE A 420      -1.915  21.184  35.938  1.00  2.00           C
ATOM   1754  CD1 PHE A 420      -2.066  22.561  36.052  1.00  2.00           C
ATOM   1755  CE1 PHE A 420      -1.091  23.333  36.661  1.00  2.00           C
ATOM   1756  CZ  PHE A 420       0.051  22.727  37.171  1.00  2.00           C
ATOM   1757  CE2 PHE A 420       0.212  21.350  37.067  1.00  2.00           C
ATOM   1758  CD2 PHE A 420      -0.770  20.588  36.457  1.00  2.00           C
ATOM   1759  C   PHE A 420      -1.466  19.926  33.285  1.00  2.00           C
ATOM   1760  O   PHE A 420      -1.197  18.768  32.958  1.00  2.00           O
ATOM   1761  N   ARG A 421      -0.585  20.923  33.274  1.00  2.00           N
ATOM   1762  CA  ARG A 421       0.823  20.784  32.905  1.00  2.00           C
ATOM   1763  CB  ARG A 421       0.987  20.751  31.378  1.00  2.00           C
ATOM   1764  CG  ARG A 421       0.224  21.843  30.639  1.00  2.00           C
ATOM   1765  CD  ARG A 421       0.506  21.872  29.139  1.00  2.00           C
ATOM   1766  NE  ARG A 421       0.262  20.601  28.460  1.00  2.00           N
ATOM   1767  CZ  ARG A 421       1.210  19.736  28.110  1.00  2.00           C
ATOM   1768  NH1 ARG A 421       2.490  19.993  28.352  1.00  2.00           N
ATOM   1769  NH2 ARG A 421       0.877  18.612  27.501  1.00  2.00           N
ATOM   1770  C   ARG A 421       1.660  21.917  33.531  1.00  2.00           C
ATOM   1771  O   ARG A 421       1.134  23.008  33.781  1.00  2.00           O
ATOM   1772  N   PRO A 422       2.954  21.653  33.813  1.00  2.00           N
ATOM   1773  CA  PRO A 422       3.848  22.665  34.387  1.00  2.00           C
ATOM   1774  CB  PRO A 422       5.202  21.950  34.440  1.00  2.00           C
ATOM   1775  CG  PRO A 422       4.868  20.504  34.459  1.00  2.00           C
ATOM   1776  CD  PRO A 422       3.641  20.360  33.630  1.00  2.00           C
ATOM   1777  C   PRO A 422       3.959  23.930  33.530  1.00  2.00           C
ATOM   1778  O   PRO A 422       3.782  25.034  34.040  1.00  2.00           O
ATOM   1779  N   VAL A 423       4.235  23.753  32.239  1.00  2.00           N
ATOM   1780  CA  VAL A 423       4.387  24.856  31.289  1.00  2.00           C
ATOM   1781  CB  VAL A 423       5.698  24.681  30.472  1.00  2.00           C
ATOM   1782  CG1 VAL A 423       5.914  25.835  29.516  1.00  2.00           C
ATOM   1783  CG2 VAL A 423       6.891  24.554  31.404  1.00  2.00           C
ATOM   1784  C   VAL A 423       3.158  24.914  30.357  1.00  2.00           C
ATOM   1785  O   VAL A 423       2.788  23.894  29.775  1.00  2.00           O
ATOM   1786  N   PRO A 424       2.531  26.106  30.213  1.00  2.00           N
ATOM   1787  CA  PRO A 424       1.325  26.306  29.386  1.00  2.00           C
ATOM   1788  CB  PRO A 424       1.013  27.796  29.571  1.00  2.00           C
ATOM   1789  CG  PRO A 424       2.301  28.402  29.979  1.00  2.00           C
ATOM   1790  CD  PRO A 424       2.951  27.368  30.845  1.00  2.00           C
ATOM   1791  C   PRO A 424       1.495  25.981  27.898  1.00  2.00           C
ATOM   1792  O   PRO A 424       2.483  26.381  27.276  1.00  2.00           O
ATOM   1793  N   LEU A 425       0.508  25.286  27.339  1.00  2.00           N
ATOM   1794  CA  LEU A 425       0.531  24.870  25.941  1.00  2.00           C
ATOM   1795  CB  LEU A 425       0.825  23.362  25.864  1.00  2.00           C
ATOM   1796  CG  LEU A 425       0.788  22.625  24.520  1.00  2.00           C
ATOM   1797  CD1 LEU A 425       1.880  23.138  23.609  1.00  2.00           C
ATOM   1798  CD2 LEU A 425       0.938  21.134  24.734  1.00  2.00           C
ATOM   1799  C   LEU A 425      -0.768  25.162  25.187  1.00  2.00           C
ATOM   1800  O   LEU A 425      -0.758  25.840  24.155  1.00  2.00           O
ATOM   1801  N   LEU A 426      -1.875  24.641  25.715  1.00  2.00           N
ATOM   1802  CA  LEU A 426      -3.200  24.752  25.088  1.00  2.00           C
ATOM   1803  CB  LEU A 426      -4.169  23.713  25.689  1.00  2.00           C
ATOM   1804  CG  LEU A 426      -4.187  23.420  27.195  1.00  2.00           C
ATOM   1805  CD1 LEU A 426      -4.511  24.643  28.038  1.00  2.00           C
ATOM   1806  CD2 LEU A 426      -5.174  22.298  27.483  1.00  2.00           C
ATOM   1807  C   LEU A 426      -3.844  26.142  24.890  1.00  2.00           C
ATOM   1808  O   LEU A 426      -5.006  26.233  24.487  1.00  2.00           O
ATOM   1809  N   GLU A 427      -3.101  27.210  25.182  1.00  2.00           N
ATOM   1810  CA  GLU A 427      -3.575  28.576  24.911  1.00  2.00           C
ATOM   1811  CB  GLU A 427      -3.613  29.495  26.147  1.00  2.00           C
ATOM   1812  CG  GLU A 427      -4.645  29.177  27.219  1.00  2.00           C
ATOM   1813  CD  GLU A 427      -4.119  28.290  28.324  1.00  2.00           C
ATOM   1814  OE1 GLU A 427      -2.935  28.441  28.704  1.00  2.00           O
ATOM   1815  OE2 GLU A 427      -4.912  27.487  28.858  1.00  2.00           O
ATOM   1816  C   GLU A 427      -2.683  29.226  23.853  1.00  2.00           C
ATOM   1817  O   GLU A 427      -2.901  30.376  23.472  1.00  2.00           O
ATOM   1818  N   SER A 428      -1.691  28.479  23.372  1.00  2.00           N
ATOM   1819  CA  SER A 428      -0.739  29.016  22.409  1.00  2.00           C
ATOM   1820  CB  SER A 428       0.674  28.492  22.684  1.00  2.00           C
ATOM   1821  OG  SER A 428       1.647  29.290  22.033  1.00  2.00           O
ATOM   1822  C   SER A 428      -1.130  28.905  20.923  1.00  2.00           C
ATOM   1823  O   SER A 428      -1.335  29.940  20.298  1.00  2.00           O
ATOM   1824  N   VAL A 429      -1.249  27.698  20.348  1.00  2.00           N
ATOM   1825  CA  VAL A 429      -1.608  27.607  18.905  1.00  2.00           C
ATOM   1826  CB  VAL A 429      -0.382  27.917  17.984  1.00  2.00           C
ATOM   1827  CG1 VAL A 429      -0.761  27.782  16.511  1.00  2.00           C
ATOM   1828  CG2 VAL A 429       0.829  27.060  18.349  1.00  2.00           C
ATOM   1829  C   VAL A 429      -2.504  26.471  18.333  1.00  2.00           C
ATOM   1830  O   VAL A 429      -3.724  26.629  18.261  1.00  2.00           O
ATOM   1831  N   LYS A 430      -1.884  25.392  17.850  1.00  2.00           N
ATOM   1832  CA  LYS A 430      -2.536  24.159  17.334  1.00  2.00           C
ATOM   1833  CB  LYS A 430      -3.172  23.405  18.509  1.00  2.00           C
ATOM   1834  CG  LYS A 430      -3.225  21.887  18.341  1.00  2.00           C
ATOM   1835  CD  LYS A 430      -3.830  21.218  19.566  1.00  2.00           C
ATOM   1836  CE  LYS A 430      -3.183  21.700  20.871  1.00  2.00           C
ATOM   1837  NZ  LYS A 430      -1.708  21.497  20.919  1.00  2.00           N
ATOM   1838  C   LYS A 430      -3.476  24.080  16.107  1.00  2.00           C
ATOM   1839  O   LYS A 430      -4.130  23.054  15.933  1.00  2.00           O
ATOM   1840  N   VAL A 431      -3.570  25.098  15.253  1.00  2.00           N
ATOM   1841  CA  VAL A 431      -4.436  24.942  14.055  1.00  2.00           C
ATOM   1842  CB  VAL A 431      -5.319  26.183  13.732  1.00  2.00           C
ATOM   1843  CG1 VAL A 431      -6.371  26.372  14.808  1.00  2.00           C
ATOM   1844  CG2 VAL A 431      -6.021  26.017  12.390  1.00  2.00           C
ATOM   1845  C   VAL A 431      -3.611  24.454  12.847  1.00  2.00           C
ATOM   1846  O   VAL A 431      -3.788  23.327  12.375  1.00  2.00           O
ATOM   1847  N   GLY A 432      -2.738  25.322  12.344  1.00  2.00           N
ATOM   1848  CA  GLY A 432      -1.806  24.991  11.266  1.00  2.00           C
ATOM   1849  C   GLY A 432      -2.152  24.599   9.840  1.00  2.00           C
ATOM   1850  O   GLY A 432      -1.518  23.697   9.289  1.00  2.00           O
ATOM   1851  N   ASN A 433      -3.121  25.263   9.218  1.00  2.00           N
ATOM   1852  CA  ASN A 433      -3.440  24.963   7.813  1.00  2.00           C
ATOM   1853  CB  ASN A 433      -4.863  24.433   7.625  1.00  2.00           C
ATOM   1854  CG  ASN A 433      -5.160  23.199   8.467  1.00  2.00           C
ATOM   1855  OD1 ASN A 433      -4.946  23.187   9.680  1.00  2.00           O
ATOM   1856  ND2 ASN A 433      -5.699  22.170   7.829  1.00  2.00           N
ATOM   1857  C   ASN A 433      -3.177  26.169   6.912  1.00  2.00           C
ATOM   1858  O   ASN A 433      -2.672  26.022   5.795  1.00  2.00           O
ATOM   1859  N   SER A 434      -3.537  27.354   7.404  1.00  2.00           N
ATOM   1860  CA  SER A 434      -3.280  28.610   6.693  1.00  2.00           C
ATOM   1861  CB  SER A 434      -4.404  29.631   6.907  1.00  2.00           C
ATOM   1862  OG  SER A 434      -5.592  29.233   6.246  1.00  2.00           O
ATOM   1863  C   SER A 434      -1.925  29.170   7.134  1.00  2.00           C
ATOM   1864  O   SER A 434      -1.542  30.281   6.756  1.00  2.00           O
ATOM   1865  N   ILE A 435      -1.215  28.386   7.945  1.00  2.00           N
ATOM   1866  CA  ILE A 435       0.122  28.732   8.413  1.00  2.00           C
ATOM   1867  CB  ILE A 435       0.559  27.885   9.643  1.00  2.00           C
ATOM   1868  CG1 ILE A 435       0.928  26.447   9.243  1.00  2.00           C
ATOM   1869  CD1 ILE A 435       1.673  25.660  10.313  1.00  2.00           C
ATOM   1870  CG2 ILE A 435      -0.511  27.941  10.732  1.00  2.00           C
ATOM   1871  C   ILE A 435       1.057  28.467   7.240  1.00  2.00           C
ATOM   1872  O   ILE A 435       2.016  29.199   6.998  1.00  2.00           O
ATOM   1873  N   TYR A 436       0.727  27.401   6.513  1.00  2.00           N
ATOM   1874  CA  TYR A 436       1.425  26.939   5.323  1.00  2.00           C
ATOM   1875  CB  TYR A 436       0.674  25.708   4.788  1.00  2.00           C
ATOM   1876  CG  TYR A 436       1.053  25.209   3.407  1.00  2.00           C
ATOM   1877  CD1 TYR A 436       2.198  24.439   3.206  1.00  2.00           C
ATOM   1878  CE1 TYR A 436       2.534  23.966   1.935  1.00  2.00           C
ATOM   1879  CZ  TYR A 436       1.709  24.244   0.863  1.00  2.00           C
ATOM   1880  OH  TYR A 436       2.043  23.775  -0.384  1.00  2.00           O
ATOM   1881  CE2 TYR A 436       0.555  24.989   1.038  1.00  2.00           C
ATOM   1882  CD2 TYR A 436       0.228  25.458   2.306  1.00  2.00           C
ATOM   1883  C   TYR A 436       1.473  28.039   4.275  1.00  2.00           C
ATOM   1884  O   TYR A 436       2.390  28.086   3.449  1.00  2.00           O
ATOM   1885  N   ASP A 437       0.503  28.947   4.348  1.00  2.00           N
ATOM   1886  CA  ASP A 437       0.387  30.030   3.377  1.00  2.00           C
ATOM   1887  CB  ASP A 437      -1.093  30.248   3.001  1.00  2.00           C
ATOM   1888  CG  ASP A 437      -1.694  29.035   2.254  1.00  2.00           C
ATOM   1889  OD1 ASP A 437      -0.963  28.368   1.490  1.00  2.00           O
ATOM   1890  OD2 ASP A 437      -2.900  28.750   2.415  1.00  2.00           O
ATOM   1891  C   ASP A 437       1.213  31.314   3.593  1.00  2.00           C
ATOM   1892  O   ASP A 437       1.088  32.261   2.815  1.00  2.00           O
ATOM   1893  N   SER A 438       2.064  31.330   4.622  1.00  2.00           N
ATOM   1894  CA  SER A 438       3.005  32.446   4.892  1.00  2.00           C
ATOM   1895  CB  SER A 438       3.590  33.026   3.594  1.00  2.00           C
ATOM   1896  OG  SER A 438       4.336  32.059   2.892  1.00  2.00           O
ATOM   1897  C   SER A 438       2.598  33.674   5.703  1.00  2.00           C
ATOM   1898  O   SER A 438       3.448  34.548   5.905  1.00  2.00           O
ATOM   1899  N   SER A 439       1.348  33.778   6.153  1.00  2.00           N
ATOM   1900  CA  SER A 439       0.935  34.982   6.905  1.00  2.00           C
ATOM   1901  CB  SER A 439       0.290  36.074   6.032  1.00  2.00           C
ATOM   1902  OG  SER A 439       1.242  36.702   5.187  1.00  2.00           O
ATOM   1903  C   SER A 439       0.078  34.710   8.117  1.00  2.00           C
ATOM   1904  O   SER A 439      -0.162  35.616   8.912  1.00  2.00           O
ATOM   1905  N   MET A 440      -0.406  33.480   8.242  1.00  2.00           N
ATOM   1906  CA  MET A 440      -1.196  33.080   9.405  1.00  2.00           C
ATOM   1907  CB  MET A 440      -2.638  32.741   9.018  1.00  2.00           C
ATOM   1908  CG  MET A 440      -3.574  33.945   8.924  1.00  2.00           C
ATOM   1909  SD  MET A 440      -3.096  35.270   7.801  1.00  2.00           S
ATOM   1910  CE  MET A 440      -3.169  34.441   6.209  1.00  2.00           C
ATOM   1911  C   MET A 440      -0.507  31.928  10.130  1.00  2.00           C
ATOM   1912  O   MET A 440      -1.149  30.940  10.490  1.00  2.00           O
ATOM   1913  N   LYS A 441       0.794  32.100  10.378  1.00  2.00           N
ATOM   1914  CA  LYS A 441       1.655  31.079  11.004  1.00  2.00           C
ATOM   1915  CB  LYS A 441       3.079  31.608  11.236  1.00  2.00           C
ATOM   1916  CG  LYS A 441       3.279  32.614  12.366  1.00  2.00           C
ATOM   1917  CD  LYS A 441       3.272  31.996  13.768  1.00  2.00           C
ATOM   1918  CE  LYS A 441       4.397  30.988  13.986  1.00  2.00           C
ATOM   1919  NZ  LYS A 441       4.419  30.450  15.375  1.00  2.00           N
ATOM   1920  C   LYS A 441       1.117  30.389  12.261  1.00  2.00           C
ATOM   1921  O   LYS A 441       1.605  29.322  12.649  1.00  2.00           O
ATOM   1922  N   LEU A 442       0.121  31.002  12.890  1.00  2.00           N
ATOM   1923  CA  LEU A 442      -0.478  30.439  14.087  1.00  2.00           C
ATOM   1924  CB  LEU A 442      -0.472  31.453  15.249  1.00  2.00           C
ATOM   1925  CG  LEU A 442       0.760  31.937  16.007  1.00  2.00           C
ATOM   1926  CD1 LEU A 442       0.306  32.959  17.025  1.00  2.00           C
ATOM   1927  CD2 LEU A 442       1.483  30.798  16.704  1.00  2.00           C
ATOM   1928  C   LEU A 442      -1.910  29.957  13.893  1.00  2.00           C
ATOM   1929  O   LEU A 442      -2.165  28.792  13.562  1.00  2.00           O
ATOM   1930  N   VAL A 443      -2.825  30.907  14.084  1.00  2.00           N
ATOM   1931  CA  VAL A 443      -4.262  30.688  14.116  1.00  2.00           C
ATOM   1932  CB  VAL A 443      -4.845  30.069  12.847  1.00  2.00           C
ATOM   1933  CG1 VAL A 443      -4.485  30.929  11.655  1.00  2.00           C
ATOM   1934  CG2 VAL A 443      -6.355  29.969  12.975  1.00  2.00           C
ATOM   1935  C   VAL A 443      -4.431  29.851  15.382  1.00  2.00           C
ATOM   1936  O   VAL A 443      -4.672  28.650  15.344  1.00  2.00           O
ATOM   1937  N   ARG A 444      -4.218  30.539  16.499  1.00  2.00           N
ATOM   1938  CA  ARG A 444      -4.282  30.007  17.853  1.00  2.00           C
ATOM   1939  CB  ARG A 444      -3.950  31.178  18.804  1.00  2.00           C
ATOM   1940  CG  ARG A 444      -3.821  30.873  20.284  1.00  2.00           C
ATOM   1941  CD  ARG A 444      -2.879  31.885  20.982  1.00  2.00           C
ATOM   1942  NE  ARG A 444      -3.384  33.247  21.156  1.00  2.00           N
ATOM   1943  CZ  ARG A 444      -3.912  33.711  22.286  1.00  2.00           C
ATOM   1944  NH1 ARG A 444      -4.018  32.924  23.346  1.00  2.00           N
ATOM   1945  NH2 ARG A 444      -4.338  34.965  22.355  1.00  2.00           N
ATOM   1946  C   ARG A 444      -5.656  29.396  18.131  1.00  2.00           C
ATOM   1947  O   ARG A 444      -6.615  29.706  17.423  1.00  2.00           O
ATOM   1948  N   GLU A 445      -5.748  28.500  19.117  1.00  2.00           N
ATOM   1949  CA  GLU A 445      -7.055  27.935  19.490  1.00  2.00           C
ATOM   1950  CB  GLU A 445      -6.968  26.865  20.583  1.00  2.00           C
ATOM   1951  CG  GLU A 445      -5.969  27.119  21.688  1.00  2.00           C
ATOM   1952  CD  GLU A 445      -4.580  26.613  21.342  1.00  2.00           C
ATOM   1953  OE1 GLU A 445      -4.470  25.564  20.678  1.00  2.00           O
ATOM   1954  OE2 GLU A 445      -3.593  27.233  21.774  1.00  2.00           O
ATOM   1955  C   GLU A 445      -7.975  29.073  19.908  1.00  2.00           C
ATOM   1956  O   GLU A 445      -9.202  28.933  19.903  1.00  2.00           O
ATOM   1957  N   PHE A 446      -7.342  30.198  20.252  1.00  2.00           N
ATOM   1958  CA  PHE A 446      -7.990  31.447  20.597  1.00  2.00           C
ATOM   1959  CB  PHE A 446      -7.063  32.219  21.533  1.00  2.00           C
ATOM   1960  CG  PHE A 446      -7.771  33.085  22.543  1.00  2.00           C
ATOM   1961  CD1 PHE A 446      -7.786  34.472  22.414  1.00  2.00           C
ATOM   1962  CE1 PHE A 446      -8.431  35.269  23.358  1.00  2.00           C
ATOM   1963  CZ  PHE A 446      -9.069  34.678  24.444  1.00  2.00           C
ATOM   1964  CE2 PHE A 446      -9.056  33.294  24.587  1.00  2.00           C
ATOM   1965  CD2 PHE A 446      -8.406  32.507  23.643  1.00  2.00           C
ATOM   1966  C   PHE A 446      -8.060  32.041  19.182  1.00  2.00           C
ATOM   1967  O   PHE A 446      -8.106  31.273  18.224  1.00  2.00           O
ATOM   1968  N   GLU A 447      -8.063  33.352  18.975  1.00  2.00           N
ATOM   1969  CA  GLU A 447      -8.131  33.782  17.561  1.00  2.00           C
ATOM   1970  CB  GLU A 447      -9.266  34.787  17.284  1.00  2.00           C
ATOM   1971  CG  GLU A 447      -9.584  34.986  15.786  1.00  2.00           C
ATOM   1972  CD  GLU A 447     -10.179  33.741  15.100  1.00  2.00           C
ATOM   1973  OE1 GLU A 447      -9.996  33.583  13.871  1.00  2.00           O
ATOM   1974  OE2 GLU A 447     -10.824  32.914  15.782  1.00  2.00           O
ATOM   1975  C   GLU A 447      -6.797  34.174  16.883  1.00  2.00           C
ATOM   1976  O   GLU A 447      -6.492  33.648  15.817  1.00  2.00           O
ATOM   1977  N   PRO A 448      -6.008  35.089  17.504  1.00  2.00           N
ATOM   1978  CA  PRO A 448      -4.728  35.650  17.022  1.00  2.00           C
ATOM   1979  CB  PRO A 448      -3.970  35.905  18.322  1.00  2.00           C
ATOM   1980  CG  PRO A 448      -5.042  36.312  19.270  1.00  2.00           C
ATOM   1981  CD  PRO A 448      -6.340  35.669  18.820  1.00  2.00           C
ATOM   1982  C   PRO A 448      -3.838  34.864  16.039  1.00  2.00           C
ATOM   1983  O   PRO A 448      -3.784  33.631  16.065  1.00  2.00           O
ATOM   1984  N   MET A 449      -3.143  35.623  15.191  1.00  2.00           N
ATOM   1985  CA  MET A 449      -2.218  35.101  14.190  1.00  2.00           C
ATOM   1986  CB  MET A 449      -2.797  35.245  12.774  1.00  2.00           C
ATOM   1987  CG  MET A 449      -4.146  34.582  12.483  1.00  2.00           C
ATOM   1988  SD  MET A 449      -5.593  35.408  13.177  1.00  2.00           S
ATOM   1989  CE  MET A 449      -6.897  34.402  12.464  1.00  2.00           C
ATOM   1990  C   MET A 449      -0.900  35.883  14.222  1.00  2.00           C
ATOM   1991  O   MET A 449      -0.827  36.972  14.799  1.00  2.00           O
ATOM   1992  N   LEU A 450       0.133  35.314  13.601  1.00  2.00           N
ATOM   1993  CA  LEU A 450       1.450  35.954  13.450  1.00  2.00           C
ATOM   1994  CB  LEU A 450       2.447  35.521  14.537  1.00  2.00           C
ATOM   1995  CG  LEU A 450       2.247  35.985  15.986  1.00  2.00           C
ATOM   1996  CD1 LEU A 450       3.284  35.351  16.899  1.00  2.00           C
ATOM   1997  CD2 LEU A 450       2.298  37.503  16.105  1.00  2.00           C
ATOM   1998  C   LEU A 450       1.970  35.653  12.040  1.00  2.00           C
ATOM   1999  O   LEU A 450       1.297  34.956  11.277  1.00  2.00           O
ATOM   2000  N   GLN A 451       3.153  36.157  11.684  1.00  2.00           N
ATOM   2001  CA  GLN A 451       3.671  35.936  10.328  1.00  2.00           C
ATOM   2002  CB  GLN A 451       3.659  37.239   9.518  1.00  2.00           C
ATOM   2003  CG  GLN A 451       2.292  37.911   9.443  1.00  2.00           C
ATOM   2004  CD  GLN A 451       2.216  39.012   8.400  1.00  2.00           C
ATOM   2005  OE1 GLN A 451       1.778  40.124   8.695  1.00  2.00           O
ATOM   2006  NE2 GLN A 451       2.651  38.711   7.174  1.00  2.00           N
ATOM   2007  C   GLN A 451       5.037  35.245  10.200  1.00  2.00           C
ATOM   2008  O   GLN A 451       6.031  35.690  10.770  1.00  2.00           O
ATOM   2009  N   VAL A 452       5.055  34.157   9.430  1.00  2.00           N
ATOM   2010  CA  VAL A 452       6.269  33.378   9.137  1.00  2.00           C
ATOM   2011  CB  VAL A 452       6.343  32.048   9.941  1.00  2.00           C
ATOM   2012  CG1 VAL A 452       6.530  32.320  11.417  1.00  2.00           C
ATOM   2013  CG2 VAL A 452       7.489  31.184   9.443  1.00  2.00           C
ATOM   2014  C   VAL A 452       6.379  33.085   7.629  1.00  2.00           C
ATOM   2015  O   VAL A 452       5.560  32.349   7.066  1.00  2.00           O
ATOM   2016  N   LYS A 453       7.402  33.672   7.006  1.00  2.00           N
ATOM   2017  CA  LYS A 453       7.696  33.531   5.576  1.00  2.00           C
ATOM   2018  CB  LYS A 453       9.150  33.936   5.299  1.00  2.00           C
ATOM   2019  CG  LYS A 453       9.498  35.359   5.702  1.00  2.00           C
ATOM   2020  CD  LYS A 453      10.972  35.642   5.485  1.00  2.00           C
ATOM   2021  CE  LYS A 453      11.332  37.046   5.933  1.00  2.00           C
ATOM   2022  NZ  LYS A 453      12.783  37.330   5.759  1.00  2.00           N
ATOM   2023  C   LYS A 453       7.435  32.113   5.060  1.00  2.00           C
ATOM   2024  O   LYS A 453       6.517  31.886   4.271  1.00  2.00           O
ATOM   2025  N   GLY A 454       8.259  31.170   5.501  1.00  2.00           N
ATOM   2026  CA  GLY A 454       8.095  29.772   5.133  1.00  2.00           C
ATOM   2027  C   GLY A 454       7.641  29.098   6.406  1.00  2.00           C
ATOM   2028  O   GLY A 454       8.445  28.901   7.321  1.00  2.00           O
ATOM   2029  N   ASP A 455       6.355  28.768   6.487  1.00  2.00           N
ATOM   2030  CA  ASP A 455       5.846  28.151   7.708  1.00  2.00           C
ATOM   2031  CB  ASP A 455       4.678  28.936   8.306  1.00  2.00           C
ATOM   2032  CG  ASP A 455       4.439  28.587   9.762  1.00  2.00           C
ATOM   2033  OD1 ASP A 455       5.423  28.299  10.480  1.00  2.00           O
ATOM   2034  OD2 ASP A 455       3.276  28.610  10.193  1.00  2.00           O
ATOM   2035  C   ASP A 455       5.558  26.654   7.619  1.00  2.00           C
ATOM   2036  O   ASP A 455       4.929  26.077   8.505  1.00  2.00           O
ATOM   2037  N   GLU A 456       5.988  26.028   6.530  1.00  2.00           N
ATOM   2038  CA  GLU A 456       5.926  24.572   6.453  1.00  2.00           C
ATOM   2039  CB  GLU A 456       5.456  24.012   5.086  1.00  2.00           C
ATOM   2040  CG  GLU A 456       5.888  24.703   3.780  1.00  2.00           C
ATOM   2041  CD  GLU A 456       7.385  24.792   3.570  1.00  2.00           C
ATOM   2042  OE1 GLU A 456       7.915  24.030   2.733  1.00  2.00           O
ATOM   2043  OE2 GLU A 456       8.031  25.615   4.248  1.00  2.00           O
ATOM   2044  C   GLU A 456       7.324  24.138   6.895  1.00  2.00           C
ATOM   2045  O   GLU A 456       7.692  22.960   6.879  1.00  2.00           O
ATOM   2046  N   ASP A 457       8.067  25.156   7.327  1.00  2.00           N
ATOM   2047  CA  ASP A 457       9.426  25.055   7.813  1.00  2.00           C
ATOM   2048  CB  ASP A 457      10.336  25.986   7.005  1.00  2.00           C
ATOM   2049  CG  ASP A 457      10.526  25.532   5.573  1.00  2.00           C
ATOM   2050  OD1 ASP A 457      10.395  24.321   5.302  1.00  2.00           O
ATOM   2051  OD2 ASP A 457      10.829  26.387   4.713  1.00  2.00           O
ATOM   2052  C   ASP A 457       9.539  25.393   9.308  1.00  2.00           C
ATOM   2053  O   ASP A 457      10.076  24.598  10.075  1.00  2.00           O
ATOM   2054  N   HIS A 458       9.037  26.561   9.720  1.00  2.00           N
ATOM   2055  CA  HIS A 458       9.138  26.995  11.127  1.00  2.00           C
ATOM   2056  CB  HIS A 458       8.756  28.469  11.294  1.00  2.00           C
ATOM   2057  CG  HIS A 458       9.013  29.012  12.669  1.00  2.00           C
ATOM   2058  ND1 HIS A 458       8.003  29.430  13.507  1.00  2.00           N
ATOM   2059  CE1 HIS A 458       8.523  29.848  14.647  1.00  2.00           C
ATOM   2060  NE2 HIS A 458       9.833  29.698  14.585  1.00  2.00           N
ATOM   2061  CD2 HIS A 458      10.165  29.175  13.360  1.00  2.00           C
ATOM   2062  C   HIS A 458       8.366  26.107  12.092  1.00  2.00           C
ATOM   2063  O   HIS A 458       8.863  25.775  13.168  1.00  2.00           O
ATOM   2064  N   VAL A 459       7.158  25.720  11.694  1.00  2.00           N
ATOM   2065  CA  VAL A 459       6.332  24.806  12.480  1.00  2.00           C
ATOM   2066  CB  VAL A 459       5.108  24.300  11.638  1.00  2.00           C
ATOM   2067  CG1 VAL A 459       4.222  23.376  12.447  1.00  2.00           C
ATOM   2068  CG2 VAL A 459       5.555  23.597  10.353  1.00  2.00           C
ATOM   2069  C   VAL A 459       7.204  23.625  12.922  1.00  2.00           C
ATOM   2070  O   VAL A 459       7.058  23.098  14.028  1.00  2.00           O
ATOM   2071  N   VAL A 460       8.135  23.257  12.041  1.00  2.00           N
ATOM   2072  CA  VAL A 460       9.050  22.138  12.239  1.00  2.00           C
ATOM   2073  CB  VAL A 460       8.868  21.040  11.118  1.00  2.00           C
ATOM   2074  CG1 VAL A 460       9.087  21.610   9.719  1.00  2.00           C
ATOM   2075  CG2 VAL A 460       7.497  20.396  11.203  1.00  2.00           C
ATOM   2076  C   VAL A 460      10.532  22.544  12.379  1.00  2.00           C
ATOM   2077  O   VAL A 460      11.423  21.753  12.077  1.00  2.00           O
ATOM   2078  N   SER A 461      10.792  23.775  12.820  1.00  2.00           N
ATOM   2079  CA  SER A 461      12.173  24.253  13.033  1.00  2.00           C
ATOM   2080  CB  SER A 461      13.063  23.126  13.538  1.00  2.00           C
ATOM   2081  OG  SER A 461      14.421  23.518  13.447  1.00  2.00           O
ATOM   2082  C   SER A 461      12.918  24.894  11.875  1.00  2.00           C
ATOM   2083  O   SER A 461      13.830  25.693  12.094  1.00  2.00           O
ATOM   2084  N   LEU A 462      12.579  24.513  10.655  1.00  2.00           N
ATOM   2085  CA  LEU A 462      13.272  25.048   9.496  1.00  2.00           C
ATOM   2086  CB  LEU A 462      12.897  24.279   8.212  1.00  2.00           C
ATOM   2087  CG  LEU A 462      13.275  22.819   7.921  1.00  2.00           C
ATOM   2088  CD1 LEU A 462      12.819  21.844   8.996  1.00  2.00           C
ATOM   2089  CD2 LEU A 462      12.716  22.405   6.574  1.00  2.00           C
ATOM   2090  C   LEU A 462      13.074  26.547   9.280  1.00  2.00           C
ATOM   2091  O   LEU A 462      12.073  27.135   9.686  1.00  2.00           O
ATOM   2092  N   CYS A 463      14.093  27.142   8.675  1.00  2.00           N
ATOM   2093  CA  CYS A 463      14.118  28.531   8.234  1.00  2.00           C
ATOM   2094  CB  CYS A 463      13.539  28.575   6.808  1.00  2.00           C
ATOM   2095  SG  CYS A 463      14.072  27.233   5.715  1.00  2.00           S
ATOM   2096  C   CYS A 463      13.395  29.619   9.041  1.00  2.00           C
ATOM   2097  O   CYS A 463      12.649  30.387   8.425  1.00  2.00           O
ATOM   2098  N   TYR A 464      13.565  29.715  10.368  1.00  2.00           N
ATOM   2099  CA  TYR A 464      12.897  30.843  11.060  1.00  2.00           C
ATOM   2100  CB  TYR A 464      11.369  30.798  10.868  1.00  2.00           C
ATOM   2101  CG  TYR A 464      10.728  32.167  10.688  1.00  2.00           C
ATOM   2102  CD1 TYR A 464      10.823  32.838   9.467  1.00  2.00           C
ATOM   2103  CE1 TYR A 464      10.238  34.086   9.274  1.00  2.00           C
ATOM   2104  CZ  TYR A 464       9.533  34.676  10.303  1.00  2.00           C
ATOM   2105  OH  TYR A 464       8.953  35.908  10.105  1.00  2.00           O
ATOM   2106  CE2 TYR A 464       9.415  34.033  11.526  1.00  2.00           C
ATOM   2107  CD2 TYR A 464      10.002  32.774  11.707  1.00  2.00           C
ATOM   2108  C   TYR A 464      13.289  31.255  12.505  1.00  2.00           C
ATOM   2109  O   TYR A 464      14.451  31.158  12.906  1.00  2.00           O
ATOM   2110  N   GLU A 465      12.276  31.689  13.260  1.00  2.00           N
ATOM   2111  CA  GLU A 465      12.359  32.308  14.602  1.00  2.00           C
ATOM   2112  CB  GLU A 465      10.964  32.859  14.944  1.00  2.00           C
ATOM   2113  CG  GLU A 465      10.930  34.052  15.869  1.00  2.00           C
ATOM   2114  CD  GLU A 465      11.445  35.311  15.198  1.00  2.00           C
ATOM   2115  OE1 GLU A 465      12.353  35.219  14.343  1.00  2.00           O
ATOM   2116  OE2 GLU A 465      10.939  36.399  15.534  1.00  2.00           O
ATOM   2117  C   GLU A 465      12.912  31.582  15.843  1.00  2.00           C
ATOM   2118  O   GLU A 465      13.949  31.975  16.380  1.00  2.00           O
ATOM   2119  N   THR A 466      12.181  30.567  16.309  1.00  2.00           N
ATOM   2120  CA  THR A 466      12.496  29.788  17.528  1.00  2.00           C
ATOM   2121  CB  THR A 466      11.733  28.443  17.573  1.00  2.00           C
ATOM   2122  OG1 THR A 466      11.862  27.768  16.314  1.00  2.00           O
ATOM   2123  CG2 THR A 466      10.279  28.690  17.847  1.00  2.00           C
ATOM   2124  C   THR A 466      13.956  29.522  17.879  1.00  2.00           C
ATOM   2125  O   THR A 466      14.355  29.700  19.030  1.00  2.00           O
ATOM   2126  N   ILE A 467      14.738  29.088  16.899  1.00  2.00           N
ATOM   2127  CA  ILE A 467      16.149  28.796  17.120  1.00  2.00           C
ATOM   2128  CB  ILE A 467      16.771  28.064  15.910  1.00  2.00           C
ATOM   2129  CG1 ILE A 467      15.983  26.775  15.612  1.00  2.00           C
ATOM   2130  CD1 ILE A 467      16.460  25.975  14.410  1.00  2.00           C
ATOM   2131  CG2 ILE A 467      18.228  27.759  16.178  1.00  2.00           C
ATOM   2132  C   ILE A 467      16.904  30.085  17.457  1.00  2.00           C
ATOM   2133  O   ILE A 467      17.700  30.116  18.400  1.00  2.00           O
ATOM   2134  N   CYS A 468      16.612  31.148  16.708  1.00  2.00           N
ATOM   2135  CA  CYS A 468      17.234  32.460  16.905  1.00  2.00           C
ATOM   2136  CB  CYS A 468      16.752  33.436  15.826  1.00  2.00           C
ATOM   2137  SG  CYS A 468      16.996  32.865  14.121  1.00  2.00           S
ATOM   2138  C   CYS A 468      16.945  33.027  18.300  1.00  2.00           C
ATOM   2139  O   CYS A 468      17.698  33.864  18.807  1.00  2.00           O
ATOM   2140  N   ASP A 469      15.856  32.562  18.911  1.00  2.00           N
ATOM   2141  CA  ASP A 469      15.443  32.986  20.254  1.00  2.00           C
ATOM   2142  CB  ASP A 469      13.920  32.868  20.398  1.00  2.00           C
ATOM   2143  CG  ASP A 469      13.167  33.855  19.526  1.00  2.00           C
ATOM   2144  OD1 ASP A 469      13.473  35.067  19.586  1.00  2.00           O
ATOM   2145  OD2 ASP A 469      12.240  33.420  18.809  1.00  2.00           O
ATOM   2146  C   ASP A 469      16.123  32.172  21.358  1.00  2.00           C
ATOM   2147  O   ASP A 469      15.685  32.202  22.506  1.00  2.00           O
ATOM   2148  N   ASN A 470      17.195  31.466  20.995  1.00  2.00           N
ATOM   2149  CA  ASN A 470      17.989  30.598  21.891  1.00  2.00           C
ATOM   2150  CB  ASN A 470      18.864  31.397  22.895  1.00  2.00           C
ATOM   2151  CG  ASN A 470      18.059  32.128  23.972  1.00  2.00           C
ATOM   2152  OD1 ASN A 470      17.162  31.564  24.602  1.00  2.00           O
ATOM   2153  ND2 ASN A 470      18.427  33.380  24.225  1.00  2.00           N
ATOM   2154  C   ASN A 470      17.233  29.432  22.551  1.00  2.00           C
ATOM   2155  O   ASN A 470      17.581  28.996  23.652  1.00  2.00           O
ATOM   2156  N   HIS A 471      16.217  28.918  21.857  1.00  2.00           N
ATOM   2157  CA  HIS A 471      15.420  27.795  22.356  1.00  2.00           C
ATOM   2158  CB  HIS A 471      13.966  28.213  22.596  1.00  2.00           C
ATOM   2159  CG  HIS A 471      13.820  29.381  23.520  1.00  2.00           C
ATOM   2160  ND1 HIS A 471      14.022  29.285  24.880  1.00  2.00           N
ATOM   2161  CE1 HIS A 471      13.825  30.467  25.437  1.00  2.00           C
ATOM   2162  NE2 HIS A 471      13.494  31.325  24.489  1.00  2.00           N
ATOM   2163  CD2 HIS A 471      13.477  30.669  23.281  1.00  2.00           C
ATOM   2164  C   HIS A 471      15.491  26.599  21.407  1.00  2.00           C
ATOM   2165  O   HIS A 471      15.788  26.759  20.221  1.00  2.00           O
ATOM   2166  N   SER A 472      15.211  25.410  21.939  1.00  2.00           N
ATOM   2167  CA  SER A 472      15.252  24.159  21.170  1.00  2.00           C
ATOM   2168  CB  SER A 472      15.583  22.987  22.099  1.00  2.00           C
ATOM   2169  OG  SER A 472      16.823  23.197  22.756  1.00  2.00           O
ATOM   2170  C   SER A 472      13.962  23.878  20.383  1.00  2.00           C
ATOM   2171  O   SER A 472      12.898  24.402  20.718  1.00  2.00           O
ATOM   2172  N   VAL A 473      14.062  23.058  19.335  1.00  2.00           N
ATOM   2173  CA  VAL A 473      12.897  22.723  18.501  1.00  2.00           C
ATOM   2174  CB  VAL A 473      12.837  23.581  17.204  1.00  2.00           C
ATOM   2175  CG1 VAL A 473      13.314  25.004  17.439  1.00  2.00           C
ATOM   2176  CG2 VAL A 473      11.428  23.581  16.631  1.00  2.00           C
ATOM   2177  C   VAL A 473      12.874  21.230  18.119  1.00  2.00           C
ATOM   2178  O   VAL A 473      13.918  20.577  18.075  1.00  2.00           O
ATOM   2179  N   LEU A 474      11.681  20.705  17.837  1.00  2.00           N
ATOM   2180  CA  LEU A 474      11.502  19.296  17.475  1.00  2.00           C
ATOM   2181  CB  LEU A 474      11.034  18.507  18.707  1.00  2.00           C
ATOM   2182  CG  LEU A 474      10.780  16.997  18.693  1.00  2.00           C
ATOM   2183  CD1 LEU A 474      12.037  16.216  18.358  1.00  2.00           C
ATOM   2184  CD2 LEU A 474      10.241  16.560  20.044  1.00  2.00           C
ATOM   2185  C   LEU A 474      10.511  19.121  16.314  1.00  2.00           C
ATOM   2186  O   LEU A 474       9.382  19.609  16.373  1.00  2.00           O
ATOM   2187  N   LEU A 475      10.939  18.431  15.258  1.00  2.00           N
ATOM   2188  CA  LEU A 475      10.068  18.197  14.102  1.00  2.00           C
ATOM   2189  CB  LEU A 475      10.625  18.819  12.814  1.00  2.00           C
ATOM   2190  CG  LEU A 475      11.962  18.413  12.184  1.00  2.00           C
ATOM   2191  CD1 LEU A 475      11.993  18.737  10.702  1.00  2.00           C
ATOM   2192  CD2 LEU A 475      13.149  19.034  12.908  1.00  2.00           C
ATOM   2193  C   LEU A 475       9.760  16.728  13.849  1.00  2.00           C
ATOM   2194  O   LEU A 475      10.634  15.865  13.950  1.00  2.00           O
ATOM   2195  N   PHE A 476       8.506  16.456  13.502  1.00  2.00           N
ATOM   2196  CA  PHE A 476       8.091  15.101  13.200  1.00  2.00           C
ATOM   2197  CB  PHE A 476       6.968  14.632  14.125  1.00  2.00           C
ATOM   2198  CG  PHE A 476       7.390  14.456  15.558  1.00  2.00           C
ATOM   2199  CD1 PHE A 476       7.188  15.467  16.490  1.00  2.00           C
ATOM   2200  CE1 PHE A 476       7.566  15.300  17.812  1.00  2.00           C
ATOM   2201  CZ  PHE A 476       8.157  14.114  18.222  1.00  2.00           C
ATOM   2202  CE2 PHE A 476       8.368  13.097  17.309  1.00  2.00           C
ATOM   2203  CD2 PHE A 476       7.982  13.268  15.981  1.00  2.00           C
ATOM   2204  C   PHE A 476       7.686  14.935  11.741  1.00  2.00           C
ATOM   2205  O   PHE A 476       6.941  15.742  11.178  1.00  2.00           O
ATOM   2206  N   CYS A 477       8.218  13.874  11.150  1.00  2.00           N
ATOM   2207  CA  CYS A 477       7.958  13.482   9.772  1.00  2.00           C
ATOM   2208  CB  CYS A 477       9.011  14.051   8.810  1.00  2.00           C
ATOM   2209  SG  CYS A 477      10.680  14.268   9.477  1.00  2.00           S
ATOM   2210  C   CYS A 477       7.827  11.962   9.699  1.00  2.00           C
ATOM   2211  O   CYS A 477       8.447  11.249  10.489  1.00  2.00           O
ATOM   2212  N   PRO A 478       6.992  11.463   8.775  1.00  2.00           N
ATOM   2213  CA  PRO A 478       6.759  10.024   8.667  1.00  2.00           C
ATOM   2214  CB  PRO A 478       5.684   9.922   7.570  1.00  2.00           C
ATOM   2215  CG  PRO A 478       5.072  11.292   7.499  1.00  2.00           C
ATOM   2216  CD  PRO A 478       6.197  12.218   7.788  1.00  2.00           C
ATOM   2217  C   PRO A 478       7.984   9.176   8.315  1.00  2.00           C
ATOM   2218  O   PRO A 478       8.563   8.526   9.190  1.00  2.00           O
ATOM   2219  N   SER A 479       8.360   9.191   7.040  1.00  2.00           N
ATOM   2220  CA  SER A 479       9.472   8.396   6.532  1.00  2.00           C
ATOM   2221  CB  SER A 479       9.508   8.467   5.002  1.00  2.00           C
ATOM   2222  OG  SER A 479       8.282   8.025   4.446  1.00  2.00           O
ATOM   2223  C   SER A 479      10.824   8.793   7.110  1.00  2.00           C
ATOM   2224  O   SER A 479      11.001   9.906   7.612  1.00  2.00           O
ATOM   2225  N   LYS A 480      11.763   7.853   7.036  1.00  2.00           N
ATOM   2226  CA  LYS A 480      13.125   8.049   7.505  1.00  2.00           C
ATOM   2227  CB  LYS A 480      13.881   6.713   7.570  1.00  2.00           C
ATOM   2228  CG  LYS A 480      13.329   5.675   8.561  1.00  2.00           C
ATOM   2229  CD  LYS A 480      11.965   5.119   8.152  1.00  2.00           C
ATOM   2230  CE  LYS A 480      11.444   4.095   9.151  1.00  2.00           C
ATOM   2231  NZ  LYS A 480      12.317   2.890   9.252  1.00  2.00           N
ATOM   2232  C   LYS A 480      13.829   9.021   6.562  1.00  2.00           C
ATOM   2233  O   LYS A 480      14.404  10.015   7.004  1.00  2.00           O
ATOM   2234  N   LYS A 481      13.751   8.731   5.262  1.00  2.00           N
ATOM   2235  CA  LYS A 481      14.346   9.563   4.208  1.00  2.00           C
ATOM   2236  CB  LYS A 481      14.071   8.950   2.825  1.00  2.00           C
ATOM   2237  CG  LYS A 481      14.784   7.619   2.592  1.00  2.00           C
ATOM   2238  CD  LYS A 481      16.287   7.821   2.412  1.00  2.00           C
ATOM   2239  CE  LYS A 481      17.072   6.538   2.623  1.00  2.00           C
ATOM   2240  NZ  LYS A 481      17.048   6.118   4.060  1.00  2.00           N
ATOM   2241  C   LYS A 481      13.855  11.009   4.272  1.00  2.00           C
ATOM   2242  O   LYS A 481      14.601  11.940   3.967  1.00  2.00           O
ATOM   2243  N   TRP A 482      12.593  11.174   4.669  1.00  2.00           N
ATOM   2244  CA  TRP A 482      11.971  12.483   4.837  1.00  2.00           C
ATOM   2245  CB  TRP A 482      10.476  12.323   5.137  1.00  2.00           C
ATOM   2246  CG  TRP A 482       9.614  12.162   3.916  1.00  2.00           C
ATOM   2247  CD1 TRP A 482       9.835  11.331   2.854  1.00  2.00           C
ATOM   2248  NE1 TRP A 482       8.815  11.447   1.941  1.00  2.00           N
ATOM   2249  CE2 TRP A 482       7.888  12.336   2.419  1.00  2.00           C
ATOM   2250  CD2 TRP A 482       8.354  12.801   3.669  1.00  2.00           C
ATOM   2251  CE3 TRP A 482       7.580  13.732   4.376  1.00  2.00           C
ATOM   2252  CZ3 TRP A 482       6.382  14.165   3.818  1.00  2.00           C
ATOM   2253  CH2 TRP A 482       5.946  13.682   2.570  1.00  2.00           C
ATOM   2254  CZ2 TRP A 482       6.683  12.770   1.857  1.00  2.00           C
ATOM   2255  C   TRP A 482      12.660  13.273   5.941  1.00  2.00           C
ATOM   2256  O   TRP A 482      13.084  14.407   5.727  1.00  2.00           O
ATOM   2257  N   CYS A 483      12.795  12.656   7.113  1.00  2.00           N
ATOM   2258  CA  CYS A 483      13.428  13.302   8.264  1.00  2.00           C
ATOM   2259  CB  CYS A 483      13.148  12.509   9.544  1.00  2.00           C
ATOM   2260  SG  CYS A 483      11.369  12.403   9.923  1.00  2.00           S
ATOM   2261  C   CYS A 483      14.924  13.566   8.069  1.00  2.00           C
ATOM   2262  O   CYS A 483      15.454  14.540   8.599  1.00  2.00           O
ATOM   2263  N   GLU A 484      15.581  12.705   7.297  1.00  2.00           N
ATOM   2264  CA  GLU A 484      17.006  12.836   6.990  1.00  2.00           C
ATOM   2265  CB  GLU A 484      17.512  11.574   6.284  1.00  2.00           C
ATOM   2266  CG  GLU A 484      17.413  10.294   7.113  1.00  2.00           C
ATOM   2267  CD  GLU A 484      17.616   9.027   6.290  1.00  2.00           C
ATOM   2268  OE1 GLU A 484      17.816   9.118   5.059  1.00  2.00           O
ATOM   2269  OE2 GLU A 484      17.561   7.928   6.882  1.00  2.00           O
ATOM   2270  C   GLU A 484      17.261  14.061   6.108  1.00  2.00           C
ATOM   2271  O   GLU A 484      18.128  14.881   6.415  1.00  2.00           O
ATOM   2272  N   LYS A 485      16.494  14.175   5.022  1.00  2.00           N
ATOM   2273  CA  LYS A 485      16.610  15.286   4.072  1.00  2.00           C
ATOM   2274  CB  LYS A 485      15.808  14.995   2.793  1.00  2.00           C
ATOM   2275  CG  LYS A 485      15.837  16.116   1.747  1.00  2.00           C
ATOM   2276  CD  LYS A 485      15.147  15.757   0.417  1.00  2.00           C
ATOM   2277  CE  LYS A 485      13.633  15.535   0.522  1.00  2.00           C
ATOM   2278  NZ  LYS A 485      13.237  14.293   1.246  1.00  2.00           N
ATOM   2279  C   LYS A 485      16.193  16.625   4.682  1.00  2.00           C
ATOM   2280  O   LYS A 485      16.915  17.618   4.555  1.00  2.00           O
ATOM   2281  N   LEU A 486      15.036  16.645   5.344  1.00  2.00           N
ATOM   2282  CA  LEU A 486      14.531  17.864   5.980  1.00  2.00           C
ATOM   2283  CB  LEU A 486      13.091  17.686   6.496  1.00  2.00           C
ATOM   2284  CG  LEU A 486      11.873  17.749   5.549  1.00  2.00           C
ATOM   2285  CD1 LEU A 486      11.673  19.158   4.990  1.00  2.00           C
ATOM   2286  CD2 LEU A 486      11.890  16.724   4.409  1.00  2.00           C
ATOM   2287  C   LEU A 486      15.448  18.389   7.083  1.00  2.00           C
ATOM   2288  O   LEU A 486      15.404  19.576   7.411  1.00  2.00           O
ATOM   2289  N   ALA A 487      16.281  17.508   7.636  1.00  2.00           N
ATOM   2290  CA  ALA A 487      17.224  17.879   8.697  1.00  2.00           C
ATOM   2291  CB  ALA A 487      17.622  16.657   9.520  1.00  2.00           C
ATOM   2292  C   ALA A 487      18.469  18.578   8.152  1.00  2.00           C
ATOM   2293  O   ALA A 487      19.056  19.425   8.830  1.00  2.00           O
ATOM   2294  N   ASP A 488      18.867  18.219   6.931  1.00  2.00           N
ATOM   2295  CA  ASP A 488      20.047  18.802   6.300  1.00  2.00           C
ATOM   2296  CB  ASP A 488      20.526  17.930   5.137  1.00  2.00           C
ATOM   2297  CG  ASP A 488      21.905  18.323   4.638  1.00  2.00           C
ATOM   2298  OD1 ASP A 488      22.016  18.768   3.479  1.00  2.00           O
ATOM   2299  OD2 ASP A 488      22.875  18.221   5.414  1.00  2.00           O
ATOM   2300  C   ASP A 488      19.779  20.226   5.802  1.00  2.00           C
ATOM   2301  O   ASP A 488      20.612  21.116   5.983  1.00  2.00           O
ATOM   2302  N   ILE A 489      18.613  20.431   5.185  1.00  2.00           N
ATOM   2303  CA  ILE A 489      18.221  21.736   4.630  1.00  2.00           C
ATOM   2304  CB  ILE A 489      16.910  21.618   3.749  1.00  2.00           C
ATOM   2305  CG1 ILE A 489      16.781  22.746   2.699  1.00  2.00           C
ATOM   2306  CD1 ILE A 489      16.429  24.143   3.216  1.00  2.00           C
ATOM   2307  CG2 ILE A 489      15.651  21.411   4.604  1.00  2.00           C
ATOM   2308  C   ILE A 489      18.144  22.828   5.718  1.00  2.00           C
ATOM   2309  O   ILE A 489      18.600  23.955   5.503  1.00  2.00           O
ATOM   2310  N   ILE A 490      17.601  22.479   6.885  1.00  2.00           N
ATOM   2311  CA  ILE A 490      17.486  23.418   8.011  1.00  2.00           C
ATOM   2312  CB  ILE A 490      16.469  22.905   9.104  1.00  2.00           C
ATOM   2313  CG1 ILE A 490      16.185  23.947  10.204  1.00  2.00           C
ATOM   2314  CD1 ILE A 490      17.264  24.153  11.233  1.00  2.00           C
ATOM   2315  CG2 ILE A 490      16.866  21.533   9.667  1.00  2.00           C
ATOM   2316  C   ILE A 490      18.865  23.767   8.581  1.00  2.00           C
ATOM   2317  O   ILE A 490      19.095  24.889   9.027  1.00  2.00           O
ATOM   2318  N   ALA A 491      19.781  22.805   8.515  1.00  2.00           N
ATOM   2319  CA  ALA A 491      21.148  22.966   9.001  1.00  2.00           C
ATOM   2320  CB  ALA A 491      21.839  21.607   9.049  1.00  2.00           C
ATOM   2321  C   ALA A 491      21.972  23.953   8.167  1.00  2.00           C
ATOM   2322  O   ALA A 491      23.123  24.246   8.503  1.00  2.00           O
ATOM   2323  N   ARG A 492      21.374  24.476   7.098  1.00  2.00           N
ATOM   2324  CA  ARG A 492      22.053  25.410   6.196  1.00  2.00           C
ATOM   2325  CB  ARG A 492      21.746  25.019   4.742  1.00  2.00           C
ATOM   2326  CG  ARG A 492      22.167  23.591   4.384  1.00  2.00           C
ATOM   2327  CD  ARG A 492      21.610  23.118   3.038  1.00  2.00           C
ATOM   2328  NE  ARG A 492      22.170  23.820   1.885  1.00  2.00           N
ATOM   2329  CZ  ARG A 492      23.242  23.417   1.205  1.00  2.00           C
ATOM   2330  NH1 ARG A 492      23.891  22.316   1.561  1.00  2.00           N
ATOM   2331  NH2 ARG A 492      23.668  24.120   0.166  1.00  2.00           N
ATOM   2332  C   ARG A 492      21.691  26.887   6.442  1.00  2.00           C
ATOM   2333  O   ARG A 492      22.233  27.778   5.780  1.00  2.00           O
ATOM   2334  N   GLU A 493      20.818  27.145   7.418  1.00  2.00           N
ATOM   2335  CA  GLU A 493      20.333  28.506   7.695  1.00  2.00           C
ATOM   2336  CB  GLU A 493      18.867  28.593   7.245  1.00  2.00           C
ATOM   2337  CG  GLU A 493      18.244  29.976   7.331  1.00  2.00           C
ATOM   2338  CD  GLU A 493      18.746  30.903   6.249  1.00  2.00           C
ATOM   2339  OE1 GLU A 493      18.988  32.091   6.555  1.00  2.00           O
ATOM   2340  OE2 GLU A 493      18.914  30.436   5.099  1.00  2.00           O
ATOM   2341  C   GLU A 493      20.395  28.969   9.159  1.00  2.00           C
ATOM   2342  O   GLU A 493      20.806  30.092   9.459  1.00  2.00           O
ATOM   2343  N   PHE A 494      19.973  28.083  10.050  1.00  2.00           N
ATOM   2344  CA  PHE A 494      19.825  28.350  11.476  1.00  2.00           C
ATOM   2345  CB  PHE A 494      19.189  27.122  12.132  1.00  2.00           C
ATOM   2346  CG  PHE A 494      20.191  26.118  12.613  1.00  2.00           C
ATOM   2347  CD1 PHE A 494      21.175  25.622  11.765  1.00  2.00           C
ATOM   2348  CE1 PHE A 494      22.099  24.710  12.221  1.00  2.00           C
ATOM   2349  CZ  PHE A 494      22.032  24.264  13.527  1.00  2.00           C
ATOM   2350  CE2 PHE A 494      21.056  24.738  14.377  1.00  2.00           C
ATOM   2351  CD2 PHE A 494      20.139  25.658  13.918  1.00  2.00           C
ATOM   2352  C   PHE A 494      21.051  28.767  12.312  1.00  2.00           C
ATOM   2353  O   PHE A 494      22.191  28.808  11.849  1.00  2.00           O
ATOM   2354  N   TYR A 495      20.709  29.026  13.573  1.00  2.00           N
ATOM   2355  CA  TYR A 495      21.468  29.467  14.746  1.00  2.00           C
ATOM   2356  CB  TYR A 495      21.306  28.472  15.901  1.00  2.00           C
ATOM   2357  CG  TYR A 495      21.362  29.174  17.238  1.00  2.00           C
ATOM   2358  CD1 TYR A 495      20.592  30.318  17.459  1.00  2.00           C
ATOM   2359  CE1 TYR A 495      20.626  30.986  18.652  1.00  2.00           C
ATOM   2360  CZ  TYR A 495      21.405  30.498  19.674  1.00  2.00           C
ATOM   2361  OH  TYR A 495      21.422  31.177  20.871  1.00  2.00           O
ATOM   2362  CE2 TYR A 495      22.165  29.346  19.499  1.00  2.00           C
ATOM   2363  CD2 TYR A 495      22.135  28.688  18.284  1.00  2.00           C
ATOM   2364  C   TYR A 495      22.660  30.431  14.919  1.00  2.00           C
ATOM   2365  O   TYR A 495      22.421  31.626  15.110  1.00  2.00           O
ATOM   2366  N   ASN A 496      23.905  29.942  14.934  1.00  2.00           N
ATOM   2367  CA  ASN A 496      25.126  30.800  15.138  1.00  2.00           C
ATOM   2368  CB  ASN A 496      25.537  31.596  13.880  1.00  2.00           C
ATOM   2369  CG  ASN A 496      25.936  30.700  12.706  1.00  2.00           C
ATOM   2370  OD1 ASN A 496      25.898  31.136  11.557  1.00  2.00           O
ATOM   2371  ND2 ASN A 496      26.319  29.456  12.990  1.00  2.00           N
ATOM   2372  C   ASN A 496      25.134  31.703  16.405  1.00  2.00           C
ATOM   2373  O   ASN A 496      24.945  32.922  16.328  1.00  2.00           O
ATOM   2374  N   LEU A 497      25.394  31.064  17.547  1.00  2.00           N
ATOM   2375  CA  LEU A 497      25.392  31.650  18.909  1.00  2.00           C
ATOM   2376  CB  LEU A 497      25.925  30.613  19.910  1.00  2.00           C
ATOM   2377  CG  LEU A 497      27.450  30.411  20.029  1.00  2.00           C
ATOM   2378  CD1 LEU A 497      27.778  29.535  21.224  1.00  2.00           C
ATOM   2379  CD2 LEU A 497      28.137  29.882  18.762  1.00  2.00           C
ATOM   2380  C   LEU A 497      26.176  32.929  19.182  1.00  2.00           C
ATOM   2381  O   LEU A 497      26.989  33.365  18.377  1.00  2.00           O
ATOM   2382  N   HIS A 498      25.933  33.499  20.361  1.00  2.00           N
ATOM   2383  CA  HIS A 498      26.652  34.684  20.834  1.00  2.00           C
ATOM   2384  CB  HIS A 498      26.095  35.990  20.237  1.00  2.00           C
ATOM   2385  CG  HIS A 498      24.724  36.363  20.719  1.00  2.00           C
ATOM   2386  ND1 HIS A 498      23.575  36.013  20.045  1.00  2.00           N
ATOM   2387  CE1 HIS A 498      22.526  36.487  20.695  1.00  2.00           C
ATOM   2388  NE2 HIS A 498      22.953  37.134  21.764  1.00  2.00           N
ATOM   2389  CD2 HIS A 498      24.325  37.078  21.798  1.00  2.00           C
ATOM   2390  C   HIS A 498      26.668  34.732  22.364  1.00  2.00           C
ATOM   2391  O   HIS A 498      25.618  34.654  23.006  1.00  2.00           O
ATOM   2392  N   HIS A 499      27.864  34.821  22.943  1.00  2.00           N
ATOM   2393  CA  HIS A 499      28.006  34.911  24.401  1.00  2.00           C
ATOM   2394  CB  HIS A 499      28.769  33.709  24.974  1.00  2.00           C
ATOM   2395  CG  HIS A 499      30.238  33.711  24.680  1.00  2.00           C
ATOM   2396  ND1 HIS A 499      30.764  33.266  23.485  1.00  2.00           N
ATOM   2397  CE1 HIS A 499      32.080  33.375  23.519  1.00  2.00           C
ATOM   2398  NE2 HIS A 499      32.429  33.862  24.696  1.00  2.00           N
ATOM   2399  CD2 HIS A 499      31.295  34.078  25.441  1.00  2.00           C
ATOM   2400  C   HIS A 499      28.673  36.234  24.778  1.00  2.00           C
ATOM   2401  O   HIS A 499      28.475  36.754  25.879  1.00  2.00           O
ATOM   2402  N   GLN A 500      29.460  36.767  23.847  1.00  2.00           N
ATOM   2403  CA  GLN A 500      30.141  38.039  24.023  1.00  2.00           C
ATOM   2404  CB  GLN A 500      31.573  37.976  23.473  1.00  2.00           C
ATOM   2405  CG  GLN A 500      32.507  37.031  24.221  1.00  2.00           C
ATOM   2406  CD  GLN A 500      32.768  37.443  25.669  1.00  2.00           C
ATOM   2407  OE1 GLN A 500      32.885  36.594  26.551  1.00  2.00           O
ATOM   2408  NE2 GLN A 500      32.847  38.749  25.918  1.00  2.00           N
ATOM   2409  C   GLN A 500      29.346  39.135  23.322  1.00  2.00           C
ATOM   2410  O   GLN A 500      29.839  39.770  22.389  1.00  2.00           O
ATOM   2411  N   ALA A 501      28.109  39.338  23.777  1.00  2.00           N
ATOM   2412  CA  ALA A 501      27.203  40.355  23.225  1.00  2.00           C
ATOM   2413  CB  ALA A 501      27.462  41.721  23.872  1.00  2.00           C
ATOM   2414  C   ALA A 501      27.244  40.446  21.693  1.00  2.00           C
ATOM   2415  O   ALA A 501      27.498  41.509  21.120  1.00  2.00           O
ATOM   2416  N   GLU A 502      27.011  39.303  21.052  1.00  2.00           N
ATOM   2417  CA  GLU A 502      26.981  39.151  19.586  1.00  2.00           C
ATOM   2418  CB  GLU A 502      26.096  40.227  18.925  1.00  2.00           C
ATOM   2419  CG  GLU A 502      25.561  39.850  17.548  1.00  2.00           C
ATOM   2420  CD  GLU A 502      24.573  38.693  17.600  1.00  2.00           C
ATOM   2421  OE1 GLU A 502      24.713  37.772  16.777  1.00  2.00           O
ATOM   2422  OE2 GLU A 502      23.679  38.688  18.474  1.00  2.00           O
ATOM   2423  C   GLU A 502      28.380  39.085  18.942  1.00  2.00           C
ATOM   2424  O   GLU A 502      28.515  38.778  17.754  1.00  2.00           O
ATOM   2425  N   GLY A 503      29.411  39.355  19.741  1.00  2.00           N
ATOM   2426  CA  GLY A 503      30.798  39.352  19.273  1.00  2.00           C
ATOM   2427  C   GLY A 503      31.309  38.015  18.779  1.00  2.00           C
ATOM   2428  O   GLY A 503      31.367  37.780  17.568  1.00  2.00           O
ATOM   2429  N   LEU A 504      31.686  37.145  19.715  1.00  2.00           N
ATOM   2430  CA  LEU A 504      32.207  35.815  19.382  1.00  2.00           C
ATOM   2431  CB  LEU A 504      33.207  35.309  20.431  1.00  2.00           C
ATOM   2432  CG  LEU A 504      34.602  35.943  20.506  1.00  2.00           C
ATOM   2433  CD1 LEU A 504      34.570  37.420  20.897  1.00  2.00           C
ATOM   2434  CD2 LEU A 504      35.462  35.167  21.490  1.00  2.00           C
ATOM   2435  C   LEU A 504      31.112  34.780  19.115  1.00  2.00           C
ATOM   2436  O   LEU A 504      30.325  34.429  20.002  1.00  2.00           O
ATOM   2437  N   VAL A 505      31.099  34.302  17.872  1.00  2.00           N
ATOM   2438  CA  VAL A 505      30.140  33.332  17.368  1.00  2.00           C
ATOM   2439  CB  VAL A 505      29.383  33.954  16.159  1.00  2.00           C
ATOM   2440  CG1 VAL A 505      28.782  35.313  16.536  1.00  2.00           C
ATOM   2441  CG2 VAL A 505      28.311  33.014  15.604  1.00  2.00           C
ATOM   2442  C   VAL A 505      30.933  32.099  16.923  1.00  2.00           C
ATOM   2443  O   VAL A 505      30.825  31.657  15.775  1.00  2.00           O
ATOM   2444  N   LYS A 506      31.719  31.531  17.836  1.00  2.00           N
ATOM   2445  CA  LYS A 506      32.597  30.410  17.475  1.00  2.00           C
ATOM   2446  CB  LYS A 506      33.982  30.963  17.067  1.00  2.00           C
ATOM   2447  CG  LYS A 506      34.007  31.961  15.903  1.00  2.00           C
ATOM   2448  CD  LYS A 506      35.325  32.742  15.843  1.00  2.00           C
ATOM   2449  CE  LYS A 506      36.539  31.849  15.627  1.00  2.00           C
ATOM   2450  NZ  LYS A 506      37.795  32.644  15.633  1.00  2.00           N
ATOM   2451  C   LYS A 506      32.818  29.255  18.481  1.00  2.00           C
ATOM   2452  O   LYS A 506      32.416  28.125  18.198  1.00  2.00           O
ATOM   2453  N   PRO A 507      33.431  29.536  19.661  1.00  2.00           N
ATOM   2454  CA  PRO A 507      33.842  28.456  20.568  1.00  2.00           C
ATOM   2455  CB  PRO A 507      35.154  29.008  21.140  1.00  2.00           C
ATOM   2456  CG  PRO A 507      34.974  30.531  21.116  1.00  2.00           C
ATOM   2457  CD  PRO A 507      33.781  30.848  20.239  1.00  2.00           C
ATOM   2458  C   PRO A 507      32.960  28.000  21.742  1.00  2.00           C
ATOM   2459  O   PRO A 507      31.990  28.664  22.113  1.00  2.00           O
ATOM   2460  N   SER A 508      33.353  26.855  22.307  1.00  2.00           N
ATOM   2461  CA  SER A 508      32.726  26.236  23.471  1.00  2.00           C
ATOM   2462  CB  SER A 508      33.041  24.745  23.503  1.00  2.00           C
ATOM   2463  OG  SER A 508      32.737  24.133  22.267  1.00  2.00           O
ATOM   2464  C   SER A 508      33.369  26.898  24.680  1.00  2.00           C
ATOM   2465  O   SER A 508      34.598  26.888  24.810  1.00  2.00           O
ATOM   2466  N   GLU A 509      32.565  27.447  25.585  1.00  2.00           N
ATOM   2467  CA  GLU A 509      33.154  28.149  26.716  1.00  2.00           C
ATOM   2468  CB  GLU A 509      33.366  29.614  26.323  1.00  2.00           C
ATOM   2469  CG  GLU A 509      34.256  30.415  27.246  1.00  2.00           C
ATOM   2470  CD  GLU A 509      34.217  31.880  26.913  1.00  2.00           C
ATOM   2471  OE1 GLU A 509      35.280  32.440  26.587  1.00  2.00           O
ATOM   2472  OE2 GLU A 509      33.113  32.461  26.931  1.00  2.00           O
ATOM   2473  C   GLU A 509      32.370  28.073  28.025  1.00  2.00           C
ATOM   2474  O   GLU A 509      32.603  27.183  28.843  1.00  2.00           O
ATOM   2475  N   CYS A 510      31.454  29.021  28.212  1.00  2.00           N
ATOM   2476  CA  CYS A 510      30.663  29.140  29.435  1.00  2.00           C
ATOM   2477  CB  CYS A 510      31.218  30.285  30.292  1.00  2.00           C
ATOM   2478  SG  CYS A 510      31.028  31.941  29.545  1.00  2.00           S
ATOM   2479  C   CYS A 510      29.175  29.411  29.199  1.00  2.00           C
ATOM   2480  O   CYS A 510      28.372  29.231  30.123  1.00  2.00           O
ATOM   2481  N   PRO A 511      28.800  29.846  27.975  1.00  2.00           N
ATOM   2482  CA  PRO A 511      27.404  30.186  27.718  1.00  2.00           C
ATOM   2483  CB  PRO A 511      27.389  30.497  26.217  1.00  2.00           C
ATOM   2484  CG  PRO A 511      28.619  29.872  25.671  1.00  2.00           C
ATOM   2485  CD  PRO A 511      29.617  30.027  26.763  1.00  2.00           C
ATOM   2486  C   PRO A 511      26.418  29.069  28.032  1.00  2.00           C
ATOM   2487  O   PRO A 511      26.704  27.903  27.761  1.00  2.00           O
ATOM   2488  N   PRO A 512      25.281  29.425  28.647  1.00  2.00           N
ATOM   2489  CA  PRO A 512      24.240  28.463  28.957  1.00  2.00           C
ATOM   2490  CB  PRO A 512      23.724  28.961  30.311  1.00  2.00           C
ATOM   2491  CG  PRO A 512      24.026  30.461  30.321  1.00  2.00           C
ATOM   2492  CD  PRO A 512      24.934  30.765  29.151  1.00  2.00           C
ATOM   2493  C   PRO A 512      23.109  28.491  27.921  1.00  2.00           C
ATOM   2494  O   PRO A 512      22.927  29.494  27.224  1.00  2.00           O
ATOM   2495  N   VAL A 513      22.381  27.382  27.808  1.00  2.00           N
ATOM   2496  CA  VAL A 513      21.221  27.273  26.909  1.00  2.00           C
ATOM   2497  CB  VAL A 513      20.076  28.262  27.352  1.00  2.00           C
ATOM   2498  CG1 VAL A 513      19.718  28.053  28.818  1.00  2.00           C
ATOM   2499  CG2 VAL A 513      18.833  28.116  26.492  1.00  2.00           C
ATOM   2500  C   VAL A 513      21.499  27.372  25.386  1.00  2.00           C
ATOM   2501  O   VAL A 513      20.640  26.998  24.584  1.00  2.00           O
ATOM   2502  N   ILE A 514      22.683  27.845  24.984  1.00  2.00           N
ATOM   2503  CA  ILE A 514      22.983  27.996  23.540  1.00  2.00           C
ATOM   2504  CB  ILE A 514      23.474  29.432  23.165  1.00  2.00           C
ATOM   2505  CG1 ILE A 514      24.853  29.730  23.753  1.00  2.00           C
ATOM   2506  CD1 ILE A 514      25.369  31.116  23.410  1.00  2.00           C
ATOM   2507  CG2 ILE A 514      22.444  30.475  23.596  1.00  2.00           C
ATOM   2508  C   ILE A 514      23.844  26.885  22.885  1.00  2.00           C
ATOM   2509  O   ILE A 514      24.345  25.985  23.559  1.00  2.00           O
ATOM   2510  N   LEU A 515      23.981  26.974  21.561  1.00  2.00           N
ATOM   2511  CA  LEU A 515      24.712  25.996  20.736  1.00  2.00           C
ATOM   2512  CB  LEU A 515      23.803  25.508  19.590  1.00  2.00           C
ATOM   2513  CG  LEU A 515      24.356  24.677  18.424  1.00  2.00           C
ATOM   2514  CD1 LEU A 515      23.242  23.962  17.686  1.00  2.00           C
ATOM   2515  CD2 LEU A 515      25.174  25.522  17.450  1.00  2.00           C
ATOM   2516  C   LEU A 515      26.052  26.496  20.181  1.00  2.00           C
ATOM   2517  O   LEU A 515      26.112  27.545  19.545  1.00  2.00           O
ATOM   2518  N   GLU A 516      27.104  25.704  20.380  1.00  2.00           N
ATOM   2519  CA  GLU A 516      28.456  26.034  19.921  1.00  2.00           C
ATOM   2520  CB  GLU A 516      29.477  25.731  21.023  1.00  2.00           C
ATOM   2521  CG  GLU A 516      29.234  26.455  22.349  1.00  2.00           C
ATOM   2522  CD  GLU A 516      27.962  26.018  23.069  1.00  2.00           C
ATOM   2523  OE1 GLU A 516      27.443  24.917  22.782  1.00  2.00           O
ATOM   2524  OE2 GLU A 516      27.491  26.777  23.940  1.00  2.00           O
ATOM   2525  C   GLU A 516      28.805  25.256  18.652  1.00  2.00           C
ATOM   2526  O   GLU A 516      28.506  24.067  18.551  1.00  2.00           O
ATOM   2527  N   GLN A 517      29.453  25.925  17.701  1.00  2.00           N
ATOM   2528  CA  GLN A 517      29.814  25.309  16.419  1.00  2.00           C
ATOM   2529  CB  GLN A 517      30.077  26.391  15.354  1.00  2.00           C
ATOM   2530  CG  GLN A 517      30.082  25.920  13.881  1.00  2.00           C
ATOM   2531  CD  GLN A 517      31.345  25.178  13.450  1.00  2.00           C
ATOM   2532  OE1 GLN A 517      31.295  24.316  12.569  1.00  2.00           O
ATOM   2533  NE2 GLN A 517      32.478  25.511  14.062  1.00  2.00           N
ATOM   2534  C   GLN A 517      30.980  24.317  16.536  1.00  2.00           C
ATOM   2535  O   GLN A 517      30.927  23.234  15.949  1.00  2.00           O
ATOM   2536  N   LYS A 518      32.021  24.682  17.286  1.00  2.00           N
ATOM   2537  CA  LYS A 518      33.183  23.803  17.470  1.00  2.00           C
ATOM   2538  CB  LYS A 518      34.343  24.539  18.160  1.00  2.00           C
ATOM   2539  CG  LYS A 518      35.633  23.710  18.287  1.00  2.00           C
ATOM   2540  CD  LYS A 518      36.824  24.476  18.901  1.00  2.00           C
ATOM   2541  CE  LYS A 518      36.713  24.742  20.409  1.00  2.00           C
ATOM   2542  NZ  LYS A 518      35.632  25.678  20.804  1.00  2.00           N
ATOM   2543  C   LYS A 518      32.804  22.542  18.247  1.00  2.00           C
ATOM   2544  O   LYS A 518      33.300  21.452  17.951  1.00  2.00           O
ATOM   2545  N   GLU A 519      31.920  22.700  19.232  1.00  2.00           N
ATOM   2546  CA  GLU A 519      31.446  21.583  20.049  1.00  2.00           C
ATOM   2547  CB  GLU A 519      30.492  22.083  21.143  1.00  2.00           C
ATOM   2548  CG  GLU A 519      29.917  20.997  22.053  1.00  2.00           C
ATOM   2549  CD  GLU A 519      30.974  20.215  22.817  1.00  2.00           C
ATOM   2550  OE1 GLU A 519      32.032  20.786  23.156  1.00  2.00           O
ATOM   2551  OE2 GLU A 519      30.733  19.023  23.101  1.00  2.00           O
ATOM   2552  C   GLU A 519      30.768  20.527  19.173  1.00  2.00           C
ATOM   2553  O   GLU A 519      30.923  19.324  19.397  1.00  2.00           O
ATOM   2554  N   LEU A 520      30.030  20.992  18.168  1.00  2.00           N
ATOM   2555  CA  LEU A 520      29.337  20.113  17.236  1.00  2.00           C
ATOM   2556  CB  LEU A 520      28.362  20.910  16.372  1.00  2.00           C
ATOM   2557  CG  LEU A 520      27.181  21.588  17.065  1.00  2.00           C
ATOM   2558  CD1 LEU A 520      26.493  22.513  16.090  1.00  2.00           C
ATOM   2559  CD2 LEU A 520      26.205  20.574  17.651  1.00  2.00           C
ATOM   2560  C   LEU A 520      30.314  19.353  16.349  1.00  2.00           C
ATOM   2561  O   LEU A 520      30.043  18.213  15.960  1.00  2.00           O
ATOM   2562  N   LEU A 521      31.443  19.987  16.028  1.00  2.00           N
ATOM   2563  CA  LEU A 521      32.475  19.357  15.200  1.00  2.00           C
ATOM   2564  CB  LEU A 521      33.541  20.365  14.751  1.00  2.00           C
ATOM   2565  CG  LEU A 521      33.131  21.488  13.787  1.00  2.00           C
ATOM   2566  CD1 LEU A 521      34.289  22.440  13.551  1.00  2.00           C
ATOM   2567  CD2 LEU A 521      32.633  20.941  12.463  1.00  2.00           C
ATOM   2568  C   LEU A 521      33.101  18.168  15.930  1.00  2.00           C
ATOM   2569  O   LEU A 521      33.514  17.190  15.298  1.00  2.00           O
ATOM   2570  N   GLU A 522      33.158  18.262  17.259  1.00  2.00           N
ATOM   2571  CA  GLU A 522      33.679  17.184  18.098  1.00  2.00           C
ATOM   2572  CB  GLU A 522      33.884  17.656  19.543  1.00  2.00           C
ATOM   2573  CG  GLU A 522      34.969  18.717  19.725  1.00  2.00           C
ATOM   2574  CD  GLU A 522      36.377  18.204  19.449  1.00  2.00           C
ATOM   2575  OE1 GLU A 522      37.259  19.038  19.165  1.00  2.00           O
ATOM   2576  OE2 GLU A 522      36.607  16.975  19.510  1.00  2.00           O
ATOM   2577  C   GLU A 522      32.719  15.993  18.051  1.00  2.00           C
ATOM   2578  O   GLU A 522      33.145  14.849  17.880  1.00  2.00           O
ATOM   2579  N   VAL A 523      31.424  16.281  18.186  1.00  2.00           N
ATOM   2580  CA  VAL A 523      30.374  15.262  18.135  1.00  2.00           C
ATOM   2581  CB  VAL A 523      28.976  15.868  18.439  1.00  2.00           C
ATOM   2582  CG1 VAL A 523      28.956  16.525  19.814  1.00  2.00           C
ATOM   2583  CG2 VAL A 523      27.882  14.804  18.342  1.00  2.00           C
ATOM   2584  C   VAL A 523      30.376  14.574  16.764  1.00  2.00           C
ATOM   2585  O   VAL A 523      30.239  13.351  16.677  1.00  2.00           O
ATOM   2586  N   MET A 524      30.545  15.378  15.712  1.00  2.00           N
ATOM   2587  CA  MET A 524      30.600  14.908  14.325  1.00  2.00           C
ATOM   2588  CB  MET A 524      30.816  16.097  13.379  1.00  2.00           C
ATOM   2589  CG  MET A 524      31.117  15.708  11.936  1.00  2.00           C
ATOM   2590  SD  MET A 524      31.519  17.111  10.878  1.00  2.00           S
ATOM   2591  CE  MET A 524      31.969  16.278   9.355  1.00  2.00           C
ATOM   2592  C   MET A 524      31.701  13.869  14.109  1.00  2.00           C
ATOM   2593  O   MET A 524      31.434  12.759  13.650  1.00  2.00           O
ATOM   2594  N   ASP A 525      32.932  14.250  14.444  1.00  2.00           N
ATOM   2595  CA  ASP A 525      34.112  13.396  14.300  1.00  2.00           C
ATOM   2596  CB  ASP A 525      35.366  14.180  14.735  1.00  2.00           C
ATOM   2597  CG  ASP A 525      36.645  13.347  14.695  1.00  2.00           C
ATOM   2598  OD1 ASP A 525      37.517  13.651  13.852  1.00  2.00           O
ATOM   2599  OD2 ASP A 525      36.779  12.389  15.490  1.00  2.00           O
ATOM   2600  C   ASP A 525      33.989  12.068  15.049  1.00  2.00           C
ATOM   2601  O   ASP A 525      34.369  11.019  14.519  1.00  2.00           O
ATOM   2602  N   GLN A 526      33.438  12.116  16.262  1.00  2.00           N
ATOM   2603  CA  GLN A 526      33.290  10.921  17.107  1.00  2.00           C
ATOM   2604  CB  GLN A 526      33.041  11.306  18.569  1.00  2.00           C
ATOM   2605  CG  GLN A 526      34.236  12.014  19.193  1.00  2.00           C
ATOM   2606  CD  GLN A 526      35.496  11.160  19.183  1.00  2.00           C
ATOM   2607  OE1 GLN A 526      35.522  10.063  19.740  1.00  2.00           O
ATOM   2608  NE2 GLN A 526      36.553  11.674  18.568  1.00  2.00           N
ATOM   2609  C   GLN A 526      32.307   9.848  16.617  1.00  2.00           C
ATOM   2610  O   GLN A 526      32.264   8.748  17.177  1.00  2.00           O
ATOM   2611  N   LEU A 527      31.526  10.164  15.584  1.00  2.00           N
ATOM   2612  CA  LEU A 527      30.614   9.187  14.992  1.00  2.00           C
ATOM   2613  CB  LEU A 527      29.515   9.855  14.161  1.00  2.00           C
ATOM   2614  CG  LEU A 527      28.349  10.569  14.844  1.00  2.00           C
ATOM   2615  CD1 LEU A 527      27.559  11.363  13.823  1.00  2.00           C
ATOM   2616  CD2 LEU A 527      27.442   9.584  15.579  1.00  2.00           C
ATOM   2617  C   LEU A 527      31.423   8.255  14.110  1.00  2.00           C
ATOM   2618  O   LEU A 527      32.247   8.707  13.310  1.00  2.00           O
ATOM   2619  N   ARG A 528      31.189   6.956  14.269  1.00  2.00           N
ATOM   2620  CA  ARG A 528      31.879   5.934  13.489  1.00  2.00           C
ATOM   2621  CB  ARG A 528      31.415   4.545  13.938  1.00  2.00           C
ATOM   2622  CG  ARG A 528      31.717   4.250  15.415  1.00  2.00           C
ATOM   2623  CD  ARG A 528      31.069   2.961  15.906  1.00  2.00           C
ATOM   2624  NE  ARG A 528      31.542   1.776  15.192  1.00  2.00           N
ATOM   2625  CZ  ARG A 528      32.540   0.992  15.594  1.00  2.00           C
ATOM   2626  NH1 ARG A 528      33.189   1.250  16.722  1.00  2.00           N
ATOM   2627  NH2 ARG A 528      32.885  -0.061  14.865  1.00  2.00           N
ATOM   2628  C   ARG A 528      31.615   6.178  11.998  1.00  2.00           C
ATOM   2629  O   ARG A 528      30.743   6.975  11.652  1.00  2.00           O
ATOM   2630  N   ARG A 529      32.373   5.528  11.119  1.00  2.00           N
ATOM   2631  CA  ARG A 529      32.185   5.738   9.679  1.00  2.00           C
ATOM   2632  CB  ARG A 529      33.470   5.470   8.881  1.00  2.00           C
ATOM   2633  CG  ARG A 529      34.639   6.394   9.215  1.00  2.00           C
ATOM   2634  CD  ARG A 529      35.779   6.253   8.207  1.00  2.00           C
ATOM   2635  NE  ARG A 529      36.259   4.877   8.073  1.00  2.00           N
ATOM   2636  CZ  ARG A 529      37.236   4.338   8.797  1.00  2.00           C
ATOM   2637  NH1 ARG A 529      37.857   5.048   9.728  1.00  2.00           N
ATOM   2638  NH2 ARG A 529      37.591   3.078   8.589  1.00  2.00           N
ATOM   2639  C   ARG A 529      31.013   4.949   9.096  1.00  2.00           C
ATOM   2640  O   ARG A 529      31.017   3.718   9.107  1.00  2.00           O
ATOM   2641  N   LEU A 530      30.012   5.673   8.599  1.00  2.00           N
ATOM   2642  CA  LEU A 530      28.836   5.062   7.977  1.00  2.00           C
ATOM   2643  CB  LEU A 530      27.661   4.902   8.968  1.00  2.00           C
ATOM   2644  CG  LEU A 530      27.015   6.054   9.747  1.00  2.00           C
ATOM   2645  CD1 LEU A 530      25.644   5.669  10.272  1.00  2.00           C
ATOM   2646  CD2 LEU A 530      27.883   6.546  10.881  1.00  2.00           C
ATOM   2647  C   LEU A 530      28.367   5.681   6.639  1.00  2.00           C
ATOM   2648  O   LEU A 530      27.437   5.157   6.028  1.00  2.00           O
ATOM   2649  N   PRO A 531      28.994   6.788   6.174  1.00  2.00           N
ATOM   2650  CA  PRO A 531      28.552   7.313   4.876  1.00  2.00           C
ATOM   2651  CB  PRO A 531      29.212   8.690   4.806  1.00  2.00           C
ATOM   2652  CG  PRO A 531      30.426   8.562   5.640  1.00  2.00           C
ATOM   2653  CD  PRO A 531      30.068   7.616   6.756  1.00  2.00           C
ATOM   2654  C   PRO A 531      29.048   6.427   3.738  1.00  2.00           C
ATOM   2655  O   PRO A 531      28.437   6.388   2.669  1.00  2.00           O
ATOM   2656  N   SER A 532      30.152   5.724   3.981  1.00  2.00           N
ATOM   2657  CA  SER A 532      30.717   4.798   3.016  1.00  2.00           C
ATOM   2658  CB  SER A 532      32.178   4.496   3.350  1.00  2.00           C
ATOM   2659  OG  SER A 532      32.293   3.888   4.626  1.00  2.00           O
ATOM   2660  C   SER A 532      29.897   3.515   3.056  1.00  2.00           C
ATOM   2661  O   SER A 532      30.122   2.603   2.266  1.00  2.00           O
ATOM   2662  N   GLY A 533      28.951   3.460   3.992  1.00  2.00           N
ATOM   2663  CA  GLY A 533      28.072   2.311   4.166  1.00  2.00           C
ATOM   2664  C   GLY A 533      26.604   2.661   4.008  1.00  2.00           C
ATOM   2665  O   GLY A 533      26.027   2.494   2.932  1.00  2.00           O
ATOM   2666  N   LEU A 534      26.004   3.159   5.085  1.00  2.00           N
ATOM   2667  CA  LEU A 534      24.584   3.520   5.119  1.00  2.00           C
ATOM   2668  CB  LEU A 534      24.118   3.590   6.584  1.00  2.00           C
ATOM   2669  CG  LEU A 534      22.699   4.018   6.982  1.00  2.00           C
ATOM   2670  CD1 LEU A 534      21.633   3.179   6.284  1.00  2.00           C
ATOM   2671  CD2 LEU A 534      22.524   3.974   8.496  1.00  2.00           C
ATOM   2672  C   LEU A 534      24.226   4.814   4.372  1.00  2.00           C
ATOM   2673  O   LEU A 534      23.095   5.299   4.480  1.00  2.00           O
ATOM   2674  N   ASP A 535      25.166   5.354   3.595  1.00  2.00           N
ATOM   2675  CA  ASP A 535      24.946   6.616   2.876  1.00  2.00           C
ATOM   2676  CB  ASP A 535      23.972   6.439   1.696  1.00  2.00           C
ATOM   2677  CG  ASP A 535      24.530   5.561   0.585  1.00  2.00           C
ATOM   2678  OD1 ASP A 535      25.758   5.561   0.357  1.00  2.00           O
ATOM   2679  OD2 ASP A 535      23.722   4.891  -0.086  1.00  2.00           O
ATOM   2680  C   ASP A 535      24.404   7.638   3.874  1.00  2.00           C
ATOM   2681  O   ASP A 535      23.437   8.354   3.595  1.00  2.00           O
ATOM   2682  N   SER A 536      25.035   7.682   5.048  1.00  2.00           N
ATOM   2683  CA  SER A 536      24.619   8.561   6.135  1.00  2.00           C
ATOM   2684  CB  SER A 536      25.310   8.179   7.450  1.00  2.00           C
ATOM   2685  OG  SER A 536      26.712   8.363   7.375  1.00  2.00           O
ATOM   2686  C   SER A 536      24.829  10.036   5.844  1.00  2.00           C
ATOM   2687  O   SER A 536      25.607  10.415   4.961  1.00  2.00           O
ATOM   2688  N   VAL A 537      24.119  10.857   6.609  1.00  2.00           N
ATOM   2689  CA  VAL A 537      24.177  12.304   6.486  1.00  2.00           C
ATOM   2690  CB  VAL A 537      23.068  12.825   5.496  1.00  2.00           C
ATOM   2691  CG1 VAL A 537      23.244  14.311   5.175  1.00  2.00           C
ATOM   2692  CG2 VAL A 537      21.656  12.511   5.998  1.00  2.00           C
ATOM   2693  C   VAL A 537      24.156  12.976   7.879  1.00  2.00           C
ATOM   2694  O   VAL A 537      24.180  14.204   7.981  1.00  2.00           O
ATOM   2695  N   LEU A 538      24.140  12.159   8.938  1.00  2.00           N
ATOM   2696  CA  LEU A 538      24.137  12.655  10.325  1.00  2.00           C
ATOM   2697  CB  LEU A 538      23.994  11.505  11.334  1.00  2.00           C
ATOM   2698  CG  LEU A 538      23.892  11.833  12.834  1.00  2.00           C
ATOM   2699  CD1 LEU A 538      22.651  12.658  13.157  1.00  2.00           C
ATOM   2700  CD2 LEU A 538      23.893  10.561  13.663  1.00  2.00           C
ATOM   2701  C   LEU A 538      25.409  13.444  10.607  1.00  2.00           C
ATOM   2702  O   LEU A 538      25.354  14.552  11.144  1.00  2.00           O
ATOM   2703  N   GLN A 539      26.546  12.862  10.232  1.00  2.00           N
ATOM   2704  CA  GLN A 539      27.858  13.493  10.389  1.00  2.00           C
ATOM   2705  CB  GLN A 539      28.990  12.481  10.124  1.00  2.00           C
ATOM   2706  CG  GLN A 539      28.821  11.608   8.863  1.00  2.00           C
ATOM   2707  CD  GLN A 539      28.842  12.388   7.559  1.00  2.00           C
ATOM   2708  OE1 GLN A 539      27.931  12.262   6.744  1.00  2.00           O
ATOM   2709  NE2 GLN A 539      29.865  13.215   7.367  1.00  2.00           N
ATOM   2710  C   GLN A 539      28.001  14.750   9.521  1.00  2.00           C
ATOM   2711  O   GLN A 539      28.973  15.489   9.646  1.00  2.00           O
ATOM   2712  N   LYS A 540      27.028  14.969   8.640  1.00  2.00           N
ATOM   2713  CA  LYS A 540      26.992  16.141   7.770  1.00  2.00           C
ATOM   2714  CB  LYS A 540      26.649  15.733   6.331  1.00  2.00           C
ATOM   2715  CG  LYS A 540      26.478  16.903   5.355  1.00  2.00           C
ATOM   2716  CD  LYS A 540      26.197  16.453   3.928  1.00  2.00           C
ATOM   2717  CE  LYS A 540      27.406  15.788   3.273  1.00  2.00           C
ATOM   2718  NZ  LYS A 540      28.564  16.722   3.136  1.00  2.00           N
ATOM   2719  C   LYS A 540      25.963  17.137   8.306  1.00  2.00           C
ATOM   2720  O   LYS A 540      26.075  18.346   8.089  1.00  2.00           O
ATOM   2721  N   THR A 541      24.977  16.615   9.030  1.00  2.00           N
ATOM   2722  CA  THR A 541      23.895  17.422   9.583  1.00  2.00           C
ATOM   2723  CB  THR A 541      22.572  16.609   9.627  1.00  2.00           C
ATOM   2724  OG1 THR A 541      22.329  16.004   8.348  1.00  2.00           O
ATOM   2725  CG2 THR A 541      21.394  17.494   9.984  1.00  2.00           C
ATOM   2726  C   THR A 541      24.236  17.991  10.968  1.00  2.00           C
ATOM   2727  O   THR A 541      23.840  19.111  11.290  1.00  2.00           O
ATOM   2728  N   VAL A 542      24.978  17.224  11.768  1.00  2.00           N
ATOM   2729  CA  VAL A 542      25.378  17.634  13.133  1.00  2.00           C
ATOM   2730  CB  VAL A 542      25.820  16.414  14.005  1.00  2.00           C
ATOM   2731  CG1 VAL A 542      24.648  15.481  14.230  1.00  2.00           C
ATOM   2732  CG2 VAL A 542      26.375  16.856  15.353  1.00  2.00           C
ATOM   2733  C   VAL A 542      26.395  18.794  13.234  1.00  2.00           C
ATOM   2734  O   VAL A 542      26.234  19.659  14.100  1.00  2.00           O
ATOM   2735  N   PRO A 543      27.430  18.832  12.358  1.00  2.00           N
ATOM   2736  CA  PRO A 543      28.392  19.936  12.433  1.00  2.00           C
ATOM   2737  CB  PRO A 543      29.236  19.764  11.160  1.00  2.00           C
ATOM   2738  CG  PRO A 543      28.485  18.807  10.309  1.00  2.00           C
ATOM   2739  CD  PRO A 543      27.785  17.910  11.269  1.00  2.00           C
ATOM   2740  C   PRO A 543      27.700  21.294  12.409  1.00  2.00           C
ATOM   2741  O   PRO A 543      28.128  22.217  13.110  1.00  2.00           O
ATOM   2742  N   TRP A 544      26.643  21.403  11.607  1.00  2.00           N
ATOM   2743  CA  TRP A 544      25.873  22.634  11.511  1.00  2.00           C
ATOM   2744  CB  TRP A 544      25.033  22.668  10.237  1.00  2.00           C
ATOM   2745  CG  TRP A 544      25.845  22.566   8.980  1.00  2.00           C
ATOM   2746  CD1 TRP A 544      25.982  21.467   8.179  1.00  2.00           C
ATOM   2747  NE1 TRP A 544      26.811  21.749   7.120  1.00  2.00           N
ATOM   2748  CE2 TRP A 544      27.240  23.046   7.227  1.00  2.00           C
ATOM   2749  CD2 TRP A 544      26.653  23.593   8.390  1.00  2.00           C
ATOM   2750  CE3 TRP A 544      26.932  24.923   8.727  1.00  2.00           C
ATOM   2751  CZ3 TRP A 544      27.781  25.658   7.903  1.00  2.00           C
ATOM   2752  CH2 TRP A 544      28.352  25.085   6.755  1.00  2.00           C
ATOM   2753  CZ2 TRP A 544      28.094  23.785   6.399  1.00  2.00           C
ATOM   2754  C   TRP A 544      25.009  22.810  12.758  1.00  2.00           C
ATOM   2755  O   TRP A 544      24.946  23.908  13.312  1.00  2.00           O
ATOM   2756  N   GLY A 545      24.355  21.734  13.200  1.00  2.00           N
ATOM   2757  CA  GLY A 545      23.537  21.786  14.412  1.00  2.00           C
ATOM   2758  C   GLY A 545      22.293  20.926  14.495  1.00  2.00           C
ATOM   2759  O   GLY A 545      21.792  20.662  15.587  1.00  2.00           O
ATOM   2760  N   VAL A 546      21.786  20.491  13.349  1.00  2.00           N
ATOM   2761  CA  VAL A 546      20.581  19.663  13.319  1.00  2.00           C
ATOM   2762  CB  VAL A 546      19.719  19.957  12.063  1.00  2.00           C
ATOM   2763  CG1 VAL A 546      18.358  19.258  12.148  1.00  2.00           C
ATOM   2764  CG2 VAL A 546      19.518  21.451  11.912  1.00  2.00           C
ATOM   2765  C   VAL A 546      20.952  18.180  13.388  1.00  2.00           C
ATOM   2766  O   VAL A 546      22.114  17.810  13.215  1.00  2.00           O
ATOM   2767  N   ALA A 547      19.954  17.341  13.657  1.00  2.00           N
ATOM   2768  CA  ALA A 547      20.143  15.903  13.750  1.00  2.00           C
ATOM   2769  CB  ALA A 547      20.801  15.549  15.066  1.00  2.00           C
ATOM   2770  C   ALA A 547      18.802  15.192  13.607  1.00  2.00           C
ATOM   2771  O   ALA A 547      17.781  15.678  14.095  1.00  2.00           O
ATOM   2772  N   PHE A 548      18.812  14.050  12.922  1.00  2.00           N
ATOM   2773  CA  PHE A 548      17.602  13.255  12.703  1.00  2.00           C
ATOM   2774  CB  PHE A 548      17.453  12.871  11.224  1.00  2.00           C
ATOM   2775  CG  PHE A 548      18.655  12.169  10.648  1.00  2.00           C
ATOM   2776  CD1 PHE A 548      18.824  10.798  10.802  1.00  2.00           C
ATOM   2777  CE1 PHE A 548      19.931  10.151  10.272  1.00  2.00           C
ATOM   2778  CZ  PHE A 548      20.877  10.873   9.565  1.00  2.00           C
ATOM   2779  CE2 PHE A 548      20.717  12.242   9.398  1.00  2.00           C
ATOM   2780  CD2 PHE A 548      19.610  12.883   9.936  1.00  2.00           C
ATOM   2781  C   PHE A 548      17.575  12.011  13.586  1.00  2.00           C
ATOM   2782  O   PHE A 548      18.589  11.332  13.748  1.00  2.00           O
ATOM   2783  N   HIS A 549      16.408  11.708  14.145  1.00  2.00           N
ATOM   2784  CA  HIS A 549      16.267  10.553  15.022  1.00  2.00           C
ATOM   2785  CB  HIS A 549      15.896  11.013  16.434  1.00  2.00           C
ATOM   2786  CG  HIS A 549      15.789   9.901  17.425  1.00  2.00           C
ATOM   2787  ND1 HIS A 549      16.875   9.430  18.130  1.00  2.00           N
ATOM   2788  CE1 HIS A 549      16.489   8.452  18.927  1.00  2.00           C
ATOM   2789  NE2 HIS A 549      15.190   8.273  18.767  1.00  2.00           N
ATOM   2790  CD2 HIS A 549      14.729   9.167  17.833  1.00  2.00           C
ATOM   2791  C   HIS A 549      15.267   9.517  14.502  1.00  2.00           C
ATOM   2792  O   HIS A 549      14.053   9.684  14.637  1.00  2.00           O
ATOM   2793  N   HIS A 550      15.788   8.449  13.901  1.00  2.00           N
ATOM   2794  CA  HIS A 550      14.953   7.361  13.397  1.00  2.00           C
ATOM   2795  CB  HIS A 550      14.725   7.464  11.884  1.00  2.00           C
ATOM   2796  CG  HIS A 550      15.982   7.477  11.072  1.00  2.00           C
ATOM   2797  ND1 HIS A 550      16.816   6.384  10.969  1.00  2.00           N
ATOM   2798  CE1 HIS A 550      17.827   6.675  10.173  1.00  2.00           C
ATOM   2799  NE2 HIS A 550      17.666   7.909   9.730  1.00  2.00           N
ATOM   2800  CD2 HIS A 550      16.516   8.430  10.272  1.00  2.00           C
ATOM   2801  C   HIS A 550      15.524   5.995  13.771  1.00  2.00           C
ATOM   2802  O   HIS A 550      16.728   5.860  14.002  1.00  2.00           O
ATOM   2803  N   ALA A 551      14.647   4.993  13.814  1.00  2.00           N
ATOM   2804  CA  ALA A 551      15.004   3.613  14.168  1.00  2.00           C
ATOM   2805  CB  ALA A 551      13.782   2.710  14.031  1.00  2.00           C
ATOM   2806  C   ALA A 551      16.185   3.026  13.386  1.00  2.00           C
ATOM   2807  O   ALA A 551      16.804   2.057  13.829  1.00  2.00           O
ATOM   2808  N   GLY A 552      16.491   3.623  12.236  1.00  2.00           N
ATOM   2809  CA  GLY A 552      17.579   3.176  11.364  1.00  2.00           C
ATOM   2810  C   GLY A 552      18.990   3.332  11.904  1.00  2.00           C
ATOM   2811  O   GLY A 552      19.922   2.699  11.407  1.00  2.00           O
ATOM   2812  N   LEU A 553      19.158   4.187  12.906  1.00  2.00           N
ATOM   2813  CA  LEU A 553      20.464   4.392  13.517  1.00  2.00           C
ATOM   2814  CB  LEU A 553      20.559   5.797  14.120  1.00  2.00           C
ATOM   2815  CG  LEU A 553      20.333   7.013  13.212  1.00  2.00           C
ATOM   2816  CD1 LEU A 553      20.298   8.291  14.039  1.00  2.00           C
ATOM   2817  CD2 LEU A 553      21.380   7.111  12.102  1.00  2.00           C
ATOM   2818  C   LEU A 553      20.662   3.339  14.604  1.00  2.00           C
ATOM   2819  O   LEU A 553      19.685   2.854  15.176  1.00  2.00           O
ATOM   2820  N   THR A 554      21.918   2.983  14.884  1.00  2.00           N
ATOM   2821  CA  THR A 554      22.224   2.002  15.931  1.00  2.00           C
ATOM   2822  CB  THR A 554      23.708   1.536  15.882  1.00  2.00           C
ATOM   2823  OG1 THR A 554      24.105   1.295  14.528  1.00  2.00           O
ATOM   2824  CG2 THR A 554      23.928   0.271  16.712  1.00  2.00           C
ATOM   2825  C   THR A 554      21.925   2.689  17.268  1.00  2.00           C
ATOM   2826  O   THR A 554      21.656   3.890  17.301  1.00  2.00           O
ATOM   2827  N   PHE A 555      21.970   1.933  18.362  1.00  2.00           N
ATOM   2828  CA  PHE A 555      21.682   2.470  19.691  1.00  2.00           C
ATOM   2829  CB  PHE A 555      21.613   1.337  20.721  1.00  2.00           C
ATOM   2830  CG  PHE A 555      20.990   1.744  22.029  1.00  2.00           C
ATOM   2831  CD1 PHE A 555      19.626   1.569  22.241  1.00  2.00           C
ATOM   2832  CE1 PHE A 555      19.035   1.946  23.439  1.00  2.00           C
ATOM   2833  CZ  PHE A 555      19.811   2.506  24.443  1.00  2.00           C
ATOM   2834  CE2 PHE A 555      21.176   2.686  24.245  1.00  2.00           C
ATOM   2835  CD2 PHE A 555      21.758   2.304  23.044  1.00  2.00           C
ATOM   2836  C   PHE A 555      22.702   3.529  20.128  1.00  2.00           C
ATOM   2837  O   PHE A 555      22.360   4.466  20.856  1.00  2.00           O
ATOM   2838  N   GLU A 556      23.943   3.382  19.667  1.00  2.00           N
ATOM   2839  CA  GLU A 556      25.026   4.305  20.019  1.00  2.00           C
ATOM   2840  CB  GLU A 556      26.386   3.714  19.604  1.00  2.00           C
ATOM   2841  CG  GLU A 556      27.637   4.401  20.179  1.00  2.00           C
ATOM   2842  CD  GLU A 556      28.006   5.710  19.504  1.00  2.00           C
ATOM   2843  OE1 GLU A 556      27.629   5.934  18.335  1.00  2.00           O
ATOM   2844  OE2 GLU A 556      28.712   6.510  20.139  1.00  2.00           O
ATOM   2845  C   GLU A 556      24.802   5.711  19.446  1.00  2.00           C
ATOM   2846  O   GLU A 556      25.027   6.699  20.143  1.00  2.00           O
ATOM   2847  N   GLU A 557      24.356   5.796  18.190  1.00  2.00           N
ATOM   2848  CA  GLU A 557      24.090   7.091  17.550  1.00  2.00           C
ATOM   2849  CB  GLU A 557      23.919   6.979  16.024  1.00  2.00           C
ATOM   2850  CG  GLU A 557      25.082   6.401  15.209  1.00  2.00           C
ATOM   2851  CD  GLU A 557      25.145   4.884  15.225  1.00  2.00           C
ATOM   2852  OE1 GLU A 557      24.454   4.259  16.051  1.00  2.00           O
ATOM   2853  OE2 GLU A 557      25.887   4.312  14.400  1.00  2.00           O
ATOM   2854  C   GLU A 557      22.833   7.737  18.120  1.00  2.00           C
ATOM   2855  O   GLU A 557      22.718   8.961  18.137  1.00  2.00           O
ATOM   2856  N   ARG A 558      21.886   6.912  18.563  1.00  2.00           N
ATOM   2857  CA  ARG A 558      20.630   7.418  19.115  1.00  2.00           C
ATOM   2858  CB  ARG A 558      19.479   6.410  18.993  1.00  2.00           C
ATOM   2859  CG  ARG A 558      19.139   5.949  17.572  1.00  2.00           C
ATOM   2860  CD  ARG A 558      17.788   5.241  17.527  1.00  2.00           C
ATOM   2861  NE  ARG A 558      17.620   4.289  18.624  1.00  2.00           N
ATOM   2862  CZ  ARG A 558      18.017   3.021  18.605  1.00  2.00           C
ATOM   2863  NH1 ARG A 558      18.619   2.516  17.537  1.00  2.00           N
ATOM   2864  NH2 ARG A 558      17.810   2.253  19.665  1.00  2.00           N
ATOM   2865  C   ARG A 558      20.765   7.876  20.561  1.00  2.00           C
ATOM   2866  O   ARG A 558      19.928   8.631  21.042  1.00  2.00           O
ATOM   2867  N   ASP A 559      21.802   7.412  21.253  1.00  2.00           N
ATOM   2868  CA  ASP A 559      22.030   7.822  22.639  1.00  2.00           C
ATOM   2869  CB  ASP A 559      22.904   6.798  23.375  1.00  2.00           C
ATOM   2870  CG  ASP A 559      22.924   7.003  24.890  1.00  2.00           C
ATOM   2871  OD1 ASP A 559      23.061   5.993  25.613  1.00  2.00           O
ATOM   2872  OD2 ASP A 559      22.786   8.151  25.366  1.00  2.00           O
ATOM   2873  C   ASP A 559      22.664   9.221  22.615  1.00  2.00           C
ATOM   2874  O   ASP A 559      22.242  10.117  23.350  1.00  2.00           O
ATOM   2875  N   ILE A 560      23.662   9.390  21.745  1.00  2.00           N
ATOM   2876  CA  ILE A 560      24.360  10.660  21.547  1.00  2.00           C
ATOM   2877  CB  ILE A 560      25.406  10.558  20.397  1.00  2.00           C
ATOM   2878  CG1 ILE A 560      26.541   9.601  20.768  1.00  2.00           C
ATOM   2879  CD1 ILE A 560      27.579   9.425  19.668  1.00  2.00           C
ATOM   2880  CG2 ILE A 560      25.974  11.935  20.045  1.00  2.00           C
ATOM   2881  C   ILE A 560      23.371  11.758  21.181  1.00  2.00           C
ATOM   2882  O   ILE A 560      23.319  12.807  21.824  1.00  2.00           O
ATOM   2883  N   ILE A 561      22.573  11.485  20.154  1.00  2.00           N
ATOM   2884  CA  ILE A 561      21.599  12.425  19.615  1.00  2.00           C
ATOM   2885  CB  ILE A 561      20.959  11.846  18.320  1.00  2.00           C
ATOM   2886  CG1 ILE A 561      20.499  12.957  17.381  1.00  2.00           C
ATOM   2887  CD1 ILE A 561      20.088  12.447  16.026  1.00  2.00           C
ATOM   2888  CG2 ILE A 561      19.859  10.835  18.638  1.00  2.00           C
ATOM   2889  C   ILE A 561      20.524  12.859  20.625  1.00  2.00           C
ATOM   2890  O   ILE A 561      19.941  13.934  20.487  1.00  2.00           O
ATOM   2891  N   GLU A 562      20.276  12.023  21.632  1.00  2.00           N
ATOM   2892  CA  GLU A 562      19.281  12.316  22.667  1.00  2.00           C
ATOM   2893  CB  GLU A 562      18.601  11.028  23.149  1.00  2.00           C
ATOM   2894  CG  GLU A 562      17.698  10.372  22.095  1.00  2.00           C
ATOM   2895  CD  GLU A 562      17.175   8.992  22.491  1.00  2.00           C
ATOM   2896  OE1 GLU A 562      17.668   8.409  23.480  1.00  2.00           O
ATOM   2897  OE2 GLU A 562      16.276   8.480  21.794  1.00  2.00           O
ATOM   2898  C   GLU A 562      19.892  13.086  23.836  1.00  2.00           C
ATOM   2899  O   GLU A 562      19.292  14.039  24.346  1.00  2.00           O
ATOM   2900  N   GLY A 563      21.091  12.674  24.244  1.00  2.00           N
ATOM   2901  CA  GLY A 563      21.809  13.312  25.347  1.00  2.00           C
ATOM   2902  C   GLY A 563      22.289  14.713  25.018  1.00  2.00           C
ATOM   2903  O   GLY A 563      22.221  15.610  25.862  1.00  2.00           O
ATOM   2904  N   ALA A 564      22.774  14.897  23.791  1.00  2.00           N
ATOM   2905  CA  ALA A 564      23.272  16.196  23.333  1.00  2.00           C
ATOM   2906  CB  ALA A 564      24.121  16.031  22.084  1.00  2.00           C
ATOM   2907  C   ALA A 564      22.135  17.188  23.088  1.00  2.00           C
ATOM   2908  O   ALA A 564      22.302  18.394  23.287  1.00  2.00           O
ATOM   2909  N   PHE A 565      20.985  16.669  22.657  1.00  2.00           N
ATOM   2910  CA  PHE A 565      19.799  17.489  22.412  1.00  2.00           C
ATOM   2911  CB  PHE A 565      18.746  16.704  21.613  1.00  2.00           C
ATOM   2912  CG  PHE A 565      17.499  17.490  21.293  1.00  2.00           C
ATOM   2913  CD1 PHE A 565      17.498  18.437  20.276  1.00  2.00           C
ATOM   2914  CE1 PHE A 565      16.349  19.164  19.978  1.00  2.00           C
ATOM   2915  CZ  PHE A 565      15.179  18.931  20.686  1.00  2.00           C
ATOM   2916  CE2 PHE A 565      15.162  17.979  21.695  1.00  2.00           C
ATOM   2917  CD2 PHE A 565      16.318  17.260  21.991  1.00  2.00           C
ATOM   2918  C   PHE A 565      19.241  17.986  23.746  1.00  2.00           C
ATOM   2919  O   PHE A 565      18.699  19.091  23.830  1.00  2.00           O
ATOM   2920  N   ARG A 566      19.396  17.161  24.782  1.00  2.00           N
ATOM   2921  CA  ARG A 566      18.959  17.494  26.136  1.00  2.00           C
ATOM   2922  CB  ARG A 566      19.031  16.262  27.043  1.00  2.00           C
ATOM   2923  CG  ARG A 566      18.374  16.460  28.410  1.00  2.00           C
ATOM   2924  CD  ARG A 566      19.001  15.603  29.504  1.00  2.00           C
ATOM   2925  NE  ARG A 566      20.289  16.157  29.936  1.00  2.00           N
ATOM   2926  CZ  ARG A 566      21.479  15.782  29.472  1.00  2.00           C
ATOM   2927  NH1 ARG A 566      21.582  14.822  28.558  1.00  2.00           N
ATOM   2928  NH2 ARG A 566      22.576  16.364  29.937  1.00  2.00           N
ATOM   2929  C   ARG A 566      19.883  18.563  26.716  1.00  2.00           C
ATOM   2930  O   ARG A 566      19.433  19.505  27.368  1.00  2.00           O
ATOM   2931  N   GLN A 567      21.180  18.383  26.468  1.00  2.00           N
ATOM   2932  CA  GLN A 567      22.235  19.264  26.957  1.00  2.00           C
ATOM   2933  CB  GLN A 567      23.603  18.613  26.700  1.00  2.00           C
ATOM   2934  CG  GLN A 567      24.792  19.333  27.337  1.00  2.00           C
ATOM   2935  CD  GLN A 567      24.769  19.293  28.850  1.00  2.00           C
ATOM   2936  OE1 GLN A 567      24.344  18.308  29.453  1.00  2.00           O
ATOM   2937  NE2 GLN A 567      25.248  20.361  29.473  1.00  2.00           N
ATOM   2938  C   GLN A 567      22.193  20.665  26.337  1.00  2.00           C
ATOM   2939  O   GLN A 567      22.612  21.645  26.965  1.00  2.00           O
ATOM   2940  N   GLY A 568      21.686  20.751  25.110  1.00  2.00           N
ATOM   2941  CA  GLY A 568      21.602  22.022  24.397  1.00  2.00           C
ATOM   2942  C   GLY A 568      22.503  22.054  23.178  1.00  2.00           C
ATOM   2943  O   GLY A 568      22.331  22.900  22.299  1.00  2.00           O
ATOM   2944  N   LEU A 569      23.468  21.133  23.136  1.00  2.00           N
ATOM   2945  CA  LEU A 569      24.414  21.006  22.020  1.00  2.00           C
ATOM   2946  CB  LEU A 569      25.380  19.831  22.247  1.00  2.00           C
ATOM   2947  CG  LEU A 569      26.593  20.002  23.179  1.00  2.00           C
ATOM   2948  CD1 LEU A 569      26.300  20.710  24.502  1.00  2.00           C
ATOM   2949  CD2 LEU A 569      27.281  18.659  23.418  1.00  2.00           C
ATOM   2950  C   LEU A 569      23.695  20.896  20.674  1.00  2.00           C
ATOM   2951  O   LEU A 569      24.000  21.638  19.743  1.00  2.00           O
ATOM   2952  N   ILE A 570      22.745  19.968  20.584  1.00  2.00           N
ATOM   2953  CA  ILE A 570      21.939  19.812  19.383  1.00  2.00           C
ATOM   2954  CB  ILE A 570      21.570  18.338  19.105  1.00  2.00           C
ATOM   2955  CG1 ILE A 570      22.841  17.499  18.919  1.00  2.00           C
ATOM   2956  CD1 ILE A 570      22.599  16.013  18.673  1.00  2.00           C
ATOM   2957  CG2 ILE A 570      20.684  18.242  17.868  1.00  2.00           C
ATOM   2958  C   ILE A 570      20.698  20.668  19.619  1.00  2.00           C
ATOM   2959  O   ILE A 570      19.932  20.423  20.551  1.00  2.00           O
ATOM   2960  N   ARG A 571      20.519  21.683  18.780  1.00  2.00           N
ATOM   2961  CA  ARG A 571      19.410  22.626  18.925  1.00  2.00           C
ATOM   2962  CB  ARG A 571      19.740  23.936  18.201  1.00  2.00           C
ATOM   2963  CG  ARG A 571      18.786  25.106  18.458  1.00  2.00           C
ATOM   2964  CD  ARG A 571      18.606  25.394  19.945  1.00  2.00           C
ATOM   2965  NE  ARG A 571      19.873  25.457  20.667  1.00  2.00           N
ATOM   2966  CZ  ARG A 571      19.981  25.607  21.984  1.00  2.00           C
ATOM   2967  NH1 ARG A 571      18.900  25.728  22.746  1.00  2.00           N
ATOM   2968  NH2 ARG A 571      21.178  25.637  22.545  1.00  2.00           N
ATOM   2969  C   ARG A 571      18.056  22.089  18.470  1.00  2.00           C
ATOM   2970  O   ARG A 571      17.042  22.324  19.128  1.00  2.00           O
ATOM   2971  N   VAL A 572      18.047  21.375  17.348  1.00  2.00           N
ATOM   2972  CA  VAL A 572      16.812  20.820  16.796  1.00  2.00           C
ATOM   2973  CB  VAL A 572      16.263  21.701  15.647  1.00  2.00           C
ATOM   2974  CG1 VAL A 572      15.094  21.023  14.973  1.00  2.00           C
ATOM   2975  CG2 VAL A 572      17.354  22.021  14.636  1.00  2.00           C
ATOM   2976  C   VAL A 572      16.931  19.337  16.407  1.00  2.00           C
ATOM   2977  O   VAL A 572      18.014  18.864  16.064  1.00  2.00           O
ATOM   2978  N   LEU A 573      15.806  18.621  16.462  1.00  2.00           N
ATOM   2979  CA  LEU A 573      15.775  17.187  16.173  1.00  2.00           C
ATOM   2980  CB  LEU A 573      15.746  16.435  17.512  1.00  2.00           C
ATOM   2981  CG  LEU A 573      15.901  14.921  17.694  1.00  2.00           C
ATOM   2982  CD1 LEU A 573      14.702  14.140  17.199  1.00  2.00           C
ATOM   2983  CD2 LEU A 573      17.191  14.422  17.064  1.00  2.00           C
ATOM   2984  C   LEU A 573      14.605  16.749  15.271  1.00  2.00           C
ATOM   2985  O   LEU A 573      13.460  17.142  15.497  1.00  2.00           O
ATOM   2986  N   ALA A 574      14.908  15.932  14.258  1.00  2.00           N
ATOM   2987  CA  ALA A 574      13.900  15.398  13.320  1.00  2.00           C
ATOM   2988  CB  ALA A 574      14.346  15.591  11.865  1.00  2.00           C
ATOM   2989  C   ALA A 574      13.622  13.921  13.603  1.00  2.00           C
ATOM   2990  O   ALA A 574      14.310  13.043  13.083  1.00  2.00           O
ATOM   2991  N   ALA A 575      12.598  13.657  14.411  1.00  2.00           N
ATOM   2992  CA  ALA A 575      12.264  12.290  14.814  1.00  2.00           C
ATOM   2993  CB  ALA A 575      12.110  12.208  16.336  1.00  2.00           C
ATOM   2994  C   ALA A 575      11.054  11.658  14.138  1.00  2.00           C
ATOM   2995  O   ALA A 575      10.131  12.347  13.702  1.00  2.00           O
ATOM   2996  N   THR A 576      11.089  10.328  14.080  1.00  2.00           N
ATOM   2997  CA  THR A 576      10.025   9.513  13.515  1.00  2.00           C
ATOM   2998  CB  THR A 576      10.584   8.390  12.622  1.00  2.00           C
ATOM   2999  OG1 THR A 576      11.382   7.494  13.408  1.00  2.00           O
ATOM   3000  CG2 THR A 576      11.429   8.971  11.505  1.00  2.00           C
ATOM   3001  C   THR A 576       9.272   8.879  14.674  1.00  2.00           C
ATOM   3002  O   THR A 576       9.885   8.466  15.660  1.00  2.00           O
ATOM   3003  N   SER A 577       7.950   8.798  14.550  1.00  2.00           N
ATOM   3004  CA  SER A 577       7.095   8.232  15.597  1.00  2.00           C
ATOM   3005  CB  SER A 577       5.670   8.032  15.075  1.00  2.00           C
ATOM   3006  OG  SER A 577       5.084   9.271  14.724  1.00  2.00           O
ATOM   3007  C   SER A 577       7.621   6.929  16.203  1.00  2.00           C
ATOM   3008  O   SER A 577       7.581   6.753  17.426  1.00  2.00           O
ATOM   3009  N   THR A 578       8.126   6.043  15.342  1.00  2.00           N
ATOM   3010  CA  THR A 578       8.650   4.727  15.732  1.00  2.00           C
ATOM   3011  CB  THR A 578       9.577   4.131  14.634  1.00  2.00           C
ATOM   3012  OG1 THR A 578       8.877   4.089  13.386  1.00  2.00           O
ATOM   3013  CG2 THR A 578      10.025   2.714  14.994  1.00  2.00           C
ATOM   3014  C   THR A 578       9.363   4.725  17.089  1.00  2.00           C
ATOM   3015  O   THR A 578       8.886   4.112  18.048  1.00  2.00           O
ATOM   3016  N   LEU A 579      10.492   5.420  17.166  1.00  2.00           N
ATOM   3017  CA  LEU A 579      11.257   5.484  18.404  1.00  2.00           C
ATOM   3018  CB  LEU A 579      12.603   4.758  18.251  1.00  2.00           C
ATOM   3019  CG  LEU A 579      12.607   3.261  17.908  1.00  2.00           C
ATOM   3020  CD1 LEU A 579      14.033   2.755  17.779  1.00  2.00           C
ATOM   3021  CD2 LEU A 579      11.848   2.435  18.939  1.00  2.00           C
ATOM   3022  C   LEU A 579      11.447   6.917  18.894  1.00  2.00           C
ATOM   3023  O   LEU A 579      12.530   7.286  19.360  1.00  2.00           O
ATOM   3024  N   SER A 580      10.386   7.718  18.794  1.00  2.00           N
ATOM   3025  CA  SER A 580      10.419   9.113  19.243  1.00  2.00           C
ATOM   3026  CB  SER A 580       9.268   9.919  18.638  1.00  2.00           C
ATOM   3027  OG  SER A 580       8.015   9.460  19.110  1.00  2.00           O
ATOM   3028  C   SER A 580      10.359   9.192  20.765  1.00  2.00           C
ATOM   3029  O   SER A 580      10.830  10.163  21.359  1.00  2.00           O
ATOM   3030  N   SER A 581       9.777   8.161  21.382  1.00  2.00           N
ATOM   3031  CA  SER A 581       9.652   8.075  22.839  1.00  2.00           C
ATOM   3032  CB  SER A 581       8.828   6.849  23.238  1.00  2.00           C
ATOM   3033  OG  SER A 581       8.657   6.783  24.642  1.00  2.00           O
ATOM   3034  C   SER A 581      11.022   8.042  23.514  1.00  2.00           C
ATOM   3035  O   SER A 581      11.150   8.400  24.684  1.00  2.00           O
ATOM   3036  N   GLY A 582      12.034   7.605  22.763  1.00  2.00           N
ATOM   3037  CA  GLY A 582      13.413   7.545  23.241  1.00  2.00           C
ATOM   3038  C   GLY A 582      13.909   8.939  23.566  1.00  2.00           C
ATOM   3039  O   GLY A 582      14.566   9.145  24.587  1.00  2.00           O
ATOM   3040  N   VAL A 583      13.598   9.894  22.691  1.00  2.00           N
ATOM   3041  CA  VAL A 583      13.963  11.292  22.900  1.00  2.00           C
ATOM   3042  CB  VAL A 583      13.877  12.130  21.597  1.00  2.00           C
ATOM   3043  CG1 VAL A 583      14.657  11.471  20.472  1.00  2.00           C
ATOM   3044  CG2 VAL A 583      14.377  13.553  21.832  1.00  2.00           C
ATOM   3045  C   VAL A 583      12.977  11.820  23.939  1.00  2.00           C
ATOM   3046  O   VAL A 583      11.912  12.346  23.597  1.00  2.00           O
ATOM   3047  N   ASN A 584      13.337  11.646  25.209  1.00  2.00           N
ATOM   3048  CA  ASN A 584      12.495  12.054  26.332  1.00  2.00           C
ATOM   3049  CB  ASN A 584      12.491  10.959  27.414  1.00  2.00           C
ATOM   3050  CG  ASN A 584      13.892  10.517  27.822  1.00  2.00           C
ATOM   3051  OD1 ASN A 584      14.178   9.322  27.874  1.00  2.00           O
ATOM   3052  ND2 ASN A 584      14.774  11.474  28.088  1.00  2.00           N
ATOM   3053  C   ASN A 584      12.828  13.436  26.895  1.00  2.00           C
ATOM   3054  O   ASN A 584      12.978  13.621  28.109  1.00  2.00           O
ATOM   3055  N   LEU A 585      12.932  14.403  25.989  1.00  2.00           N
ATOM   3056  CA  LEU A 585      13.235  15.782  26.340  1.00  2.00           C
ATOM   3057  CB  LEU A 585      14.722  16.084  26.090  1.00  2.00           C
ATOM   3058  CG  LEU A 585      15.359  17.460  26.361  1.00  2.00           C
ATOM   3059  CD1 LEU A 585      15.119  18.479  25.250  1.00  2.00           C
ATOM   3060  CD2 LEU A 585      14.999  18.035  27.740  1.00  2.00           C
ATOM   3061  C   LEU A 585      12.319  16.723  25.559  1.00  2.00           C
ATOM   3062  O   LEU A 585      12.358  16.744  24.325  1.00  2.00           O
ATOM   3063  N   PRO A 586      11.476  17.491  26.280  1.00  2.00           N
ATOM   3064  CA  PRO A 586      10.538  18.437  25.673  1.00  2.00           C
ATOM   3065  CB  PRO A 586       9.845  19.070  26.886  1.00  2.00           C
ATOM   3066  CG  PRO A 586      10.007  18.083  27.976  1.00  2.00           C
ATOM   3067  CD  PRO A 586      11.354  17.481  27.748  1.00  2.00           C
ATOM   3068  C   PRO A 586      11.218  19.524  24.847  1.00  2.00           C
ATOM   3069  O   PRO A 586      12.370  19.872  25.104  1.00  2.00           O
ATOM   3070  N   ALA A 587      10.499  20.046  23.858  1.00  2.00           N
ATOM   3071  CA  ALA A 587      11.011  21.110  23.006  1.00  2.00           C
ATOM   3072  CB  ALA A 587      11.440  20.563  21.660  1.00  2.00           C
ATOM   3073  C   ALA A 587       9.968  22.216  22.854  1.00  2.00           C
ATOM   3074  O   ALA A 587       9.107  22.379  23.715  1.00  2.00           O
ATOM   3075  N   ARG A 588      10.039  22.962  21.755  1.00  2.00           N
ATOM   3076  CA  ARG A 588       9.126  24.080  21.523  1.00  2.00           C
ATOM   3077  CB  ARG A 588       9.950  25.330  21.176  1.00  2.00           C
ATOM   3078  CG  ARG A 588       9.224  26.667  21.259  1.00  2.00           C
ATOM   3079  CD  ARG A 588       8.954  27.105  22.695  1.00  2.00           C
ATOM   3080  NE  ARG A 588       8.297  28.411  22.748  1.00  2.00           N
ATOM   3081  CZ  ARG A 588       8.931  29.583  22.732  1.00  2.00           C
ATOM   3082  NH1 ARG A 588      10.256  29.636  22.657  1.00  2.00           N
ATOM   3083  NH2 ARG A 588       8.236  30.710  22.784  1.00  2.00           N
ATOM   3084  C   ARG A 588       8.057  23.811  20.439  1.00  2.00           C
ATOM   3085  O   ARG A 588       7.073  24.544  20.354  1.00  2.00           O
ATOM   3086  N   ARG A 589       8.252  22.764  19.632  1.00  2.00           N
ATOM   3087  CA  ARG A 589       7.331  22.398  18.535  1.00  2.00           C
ATOM   3088  CB  ARG A 589       7.722  23.154  17.259  1.00  2.00           C
ATOM   3089  CG  ARG A 589       7.202  24.590  17.241  1.00  2.00           C
ATOM   3090  CD  ARG A 589       8.105  25.565  16.501  1.00  2.00           C
ATOM   3091  NE  ARG A 589       7.504  26.899  16.371  1.00  2.00           N
ATOM   3092  CZ  ARG A 589       7.363  27.789  17.355  1.00  2.00           C
ATOM   3093  NH1 ARG A 589       7.727  27.505  18.600  1.00  2.00           N
ATOM   3094  NH2 ARG A 589       6.815  28.967  17.097  1.00  2.00           N
ATOM   3095  C   ARG A 589       7.242  20.878  18.315  1.00  2.00           C
ATOM   3096  O   ARG A 589       8.196  20.161  18.617  1.00  2.00           O
ATOM   3097  N   VAL A 590       6.103  20.401  17.791  1.00  2.00           N
ATOM   3098  CA  VAL A 590       5.832  18.952  17.601  1.00  2.00           C
ATOM   3099  CB  VAL A 590       5.512  18.286  18.970  1.00  2.00           C
ATOM   3100  CG1 VAL A 590       4.539  19.154  19.754  1.00  2.00           C
ATOM   3101  CG2 VAL A 590       6.773  18.101  19.811  1.00  2.00           C
ATOM   3102  C   VAL A 590       4.687  18.632  16.595  1.00  2.00           C
ATOM   3103  O   VAL A 590       3.710  19.381  16.534  1.00  2.00           O
ATOM   3104  N   ILE A 591       4.806  17.517  15.842  1.00  2.00           N
ATOM   3105  CA  ILE A 591       3.827  17.081  14.793  1.00  2.00           C
ATOM   3106  CB  ILE A 591       4.420  17.270  13.364  1.00  2.00           C
ATOM   3107  CG1 ILE A 591       5.185  18.594  13.214  1.00  2.00           C
ATOM   3108  CD1 ILE A 591       4.336  19.836  13.252  1.00  2.00           C
ATOM   3109  CG2 ILE A 591       3.340  17.099  12.280  1.00  2.00           C
ATOM   3110  C   ILE A 591       3.393  15.589  14.897  1.00  2.00           C
ATOM   3111  O   ILE A 591       4.121  14.781  15.460  1.00  2.00           O
ATOM   3112  N   ILE A 592       2.239  15.221  14.320  1.00  2.00           N
ATOM   3113  CA  ILE A 592       1.697  13.833  14.389  1.00  2.00           C
ATOM   3114  CB  ILE A 592       0.459  13.774  15.347  1.00  2.00           C
ATOM   3115  CG1 ILE A 592       0.844  14.151  16.781  1.00  2.00           C
ATOM   3116  CD1 ILE A 592       1.140  15.627  17.035  1.00  2.00           C
ATOM   3117  CG2 ILE A 592      -0.176  12.395  15.397  1.00  2.00           C
ATOM   3118  C   ILE A 592       1.403  13.145  13.012  1.00  2.00           C
ATOM   3119  O   ILE A 592       1.342  13.830  11.984  1.00  2.00           O
ATOM   3120  N   ARG A 593       1.218  11.810  13.012  1.00  2.00           N
ATOM   3121  CA  ARG A 593       0.985  10.994  11.795  1.00  2.00           C
ATOM   3122  CB  ARG A 593       2.322  10.814  11.081  1.00  2.00           C
ATOM   3123  CG  ARG A 593       3.239   9.816  11.788  1.00  2.00           C
ATOM   3124  CD  ARG A 593       4.519   9.603  11.030  1.00  2.00           C
ATOM   3125  NE  ARG A 593       5.132   8.307  11.323  1.00  2.00           N
ATOM   3126  CZ  ARG A 593       4.887   7.193  10.632  1.00  2.00           C
ATOM   3127  NH1 ARG A 593       4.042   7.213   9.609  1.00  2.00           N
ATOM   3128  NH2 ARG A 593       5.485   6.055  10.961  1.00  2.00           N
ATOM   3129  C   ARG A 593       0.414   9.568  12.064  1.00  2.00           C
ATOM   3130  O   ARG A 593       0.317   9.166  13.225  1.00  2.00           O
ATOM   3131  N   THR A 594       0.074   8.828  10.981  1.00  2.00           N
ATOM   3132  CA  THR A 594      -0.433   7.403  10.960  1.00  2.00           C
ATOM   3133  CB  THR A 594      -1.790   7.172  11.699  1.00  2.00           C
ATOM   3134  OG1 THR A 594      -2.760   8.128  11.255  1.00  2.00           O
ATOM   3135  CG2 THR A 594      -1.655   7.230  13.212  1.00  2.00           C
ATOM   3136  C   THR A 594      -0.626   6.811   9.531  1.00  2.00           C
ATOM   3137  O   THR A 594      -1.275   7.448   8.698  1.00  2.00           O
ATOM   3138  N   PRO A 595      -0.043   5.611   9.237  1.00  2.00           N
ATOM   3139  CA  PRO A 595      -0.139   4.876   7.957  1.00  2.00           C
ATOM   3140  CB  PRO A 595       1.335   4.646   7.640  1.00  2.00           C
ATOM   3141  CG  PRO A 595       1.958   4.395   9.063  1.00  2.00           C
ATOM   3142  CD  PRO A 595       0.950   4.949  10.100  1.00  2.00           C
ATOM   3143  C   PRO A 595      -0.809   3.474   7.971  1.00  2.00           C
ATOM   3144  O   PRO A 595      -0.392   2.613   8.753  1.00  2.00           O
ATOM   3145  N   ILE A 596      -1.781   3.228   7.080  1.00  2.00           N
ATOM   3146  CA  ILE A 596      -2.473   1.908   6.978  1.00  2.00           C
ATOM   3147  CB  ILE A 596      -3.904   1.923   7.631  1.00  2.00           C
ATOM   3148  CG1 ILE A 596      -4.496   0.498   7.685  1.00  2.00           C
ATOM   3149  CD1 ILE A 596      -5.927   0.398   8.202  1.00  2.00           C
ATOM   3150  CG2 ILE A 596      -4.834   2.929   6.919  1.00  2.00           C
ATOM   3151  C   ILE A 596      -2.562   1.318   5.544  1.00  2.00           C
ATOM   3152  O   ILE A 596      -1.546   1.101   4.885  1.00  2.00           O
ATOM   3153  N   PHE A 597      -3.799   1.043   5.116  1.00  2.00           N
ATOM   3154  CA  PHE A 597      -4.196   0.507   3.802  1.00  2.00           C
ATOM   3155  CB  PHE A 597      -5.696   0.166   3.879  1.00  2.00           C
ATOM   3156  CG  PHE A 597      -6.426   0.192   2.563  1.00  2.00           C
ATOM   3157  CD1 PHE A 597      -6.442  -0.920   1.728  1.00  2.00           C
ATOM   3158  CE1 PHE A 597      -7.142  -0.896   0.511  1.00  2.00           C
ATOM   3159  CZ  PHE A 597      -7.846   0.249   0.138  1.00  2.00           C
ATOM   3160  CE2 PHE A 597      -7.846   1.362   0.980  1.00  2.00           C
ATOM   3161  CD2 PHE A 597      -7.147   1.324   2.187  1.00  2.00           C
ATOM   3162  C   PHE A 597      -3.891   1.490   2.669  1.00  2.00           C
ATOM   3163  O   PHE A 597      -3.737   1.104   1.508  1.00  2.00           O
ATOM   3164  N   GLY A 598      -3.810   2.763   3.046  1.00  2.00           N
ATOM   3165  CA  GLY A 598      -3.505   3.880   2.162  1.00  2.00           C
ATOM   3166  C   GLY A 598      -3.250   5.055   3.085  1.00  2.00           C
ATOM   3167  O   GLY A 598      -2.766   4.867   4.206  1.00  2.00           O
ATOM   3168  N   GLY A 599      -3.572   6.262   2.627  1.00  2.00           N
ATOM   3169  CA  GLY A 599      -3.408   7.460   3.449  1.00  2.00           C
ATOM   3170  C   GLY A 599      -4.418   7.415   4.580  1.00  2.00           C
ATOM   3171  O   GLY A 599      -5.575   7.046   4.367  1.00  2.00           O
ATOM   3172  N   ARG A 600      -3.987   7.771   5.786  1.00  2.00           N
ATOM   3173  CA  ARG A 600      -4.879   7.741   6.943  1.00  2.00           C
ATOM   3174  CB  ARG A 600      -4.719   6.418   7.714  1.00  2.00           C
ATOM   3175  CG  ARG A 600      -5.768   6.153   8.801  1.00  2.00           C
ATOM   3176  CD  ARG A 600      -7.171   6.034   8.211  1.00  2.00           C
ATOM   3177  NE  ARG A 600      -8.206   5.876   9.231  1.00  2.00           N
ATOM   3178  CZ  ARG A 600      -9.511   5.823   8.976  1.00  2.00           C
ATOM   3179  NH1 ARG A 600      -9.959   5.924   7.730  1.00  2.00           N
ATOM   3180  NH2 ARG A 600     -10.377   5.678   9.969  1.00  2.00           N
ATOM   3181  C   ARG A 600      -4.675   8.941   7.873  1.00  2.00           C
ATOM   3182  O   ARG A 600      -3.560   9.177   8.348  1.00  2.00           O
ATOM   3183  N   PRO A 601      -5.750   9.720   8.111  1.00  2.00           N
ATOM   3184  CA  PRO A 601      -5.672  10.858   9.009  1.00  2.00           C
ATOM   3185  CB  PRO A 601      -7.123  11.337   9.097  1.00  2.00           C
ATOM   3186  CG  PRO A 601      -7.719  10.925   7.825  1.00  2.00           C
ATOM   3187  CD  PRO A 601      -7.093   9.598   7.516  1.00  2.00           C
ATOM   3188  C   PRO A 601      -5.175  10.436  10.382  1.00  2.00           C
ATOM   3189  O   PRO A 601      -5.669   9.468  10.966  1.00  2.00           O
ATOM   3190  N   LEU A 602      -4.178  11.172  10.857  1.00  2.00           N
ATOM   3191  CA  LEU A 602      -3.539  10.980  12.153  1.00  2.00           C
ATOM   3192  CB  LEU A 602      -2.546  12.125  12.403  1.00  2.00           C
ATOM   3193  CG  LEU A 602      -2.987  13.576  12.143  1.00  2.00           C
ATOM   3194  CD1 LEU A 602      -1.961  14.552  12.671  1.00  2.00           C
ATOM   3195  CD2 LEU A 602      -3.249  13.864  10.664  1.00  2.00           C
ATOM   3196  C   LEU A 602      -4.534  10.846  13.304  1.00  2.00           C
ATOM   3197  O   LEU A 602      -5.470  11.640  13.420  1.00  2.00           O
ATOM   3198  N   ASP A 603      -4.334   9.820  14.133  1.00  2.00           N
ATOM   3199  CA  ASP A 603      -5.188   9.568  15.294  1.00  2.00           C
ATOM   3200  CB  ASP A 603      -4.867   8.205  15.924  1.00  2.00           C
ATOM   3201  CG  ASP A 603      -5.812   7.832  17.068  1.00  2.00           C
ATOM   3202  OD1 ASP A 603      -6.783   8.574  17.343  1.00  2.00           O
ATOM   3203  OD2 ASP A 603      -5.583   6.777  17.697  1.00  2.00           O
ATOM   3204  C   ASP A 603      -5.020  10.709  16.304  1.00  2.00           C
ATOM   3205  O   ASP A 603      -3.903  11.040  16.717  1.00  2.00           O
ATOM   3206  N   ILE A 604      -6.150  11.296  16.687  1.00  2.00           N
ATOM   3207  CA  ILE A 604      -6.208  12.432  17.612  1.00  2.00           C
ATOM   3208  CB  ILE A 604      -7.662  12.970  17.717  1.00  2.00           C
ATOM   3209  CG1 ILE A 604      -8.225  13.176  16.302  1.00  2.00           C
ATOM   3210  CD1 ILE A 604      -9.657  13.643  16.222  1.00  2.00           C
ATOM   3211  CG2 ILE A 604      -7.718  14.254  18.537  1.00  2.00           C
ATOM   3212  C   ILE A 604      -5.587  12.134  18.984  1.00  2.00           C
ATOM   3213  O   ILE A 604      -5.073  13.040  19.643  1.00  2.00           O
ATOM   3214  N   LEU A 605      -5.626  10.868  19.398  1.00  2.00           N
ATOM   3215  CA  LEU A 605      -5.023  10.432  20.663  1.00  2.00           C
ATOM   3216  CB  LEU A 605      -5.355   8.957  20.944  1.00  2.00           C
ATOM   3217  CG  LEU A 605      -4.636   8.104  22.014  1.00  2.00           C
ATOM   3218  CD1 LEU A 605      -3.258   7.579  21.573  1.00  2.00           C
ATOM   3219  CD2 LEU A 605      -4.553   8.762  23.385  1.00  2.00           C
ATOM   3220  C   LEU A 605      -3.513  10.640  20.636  1.00  2.00           C
ATOM   3221  O   LEU A 605      -2.936  11.209  21.566  1.00  2.00           O
ATOM   3222  N   THR A 606      -2.887  10.167  19.560  1.00  2.00           N
ATOM   3223  CA  THR A 606      -1.446  10.278  19.381  1.00  2.00           C
ATOM   3224  CB  THR A 606      -0.951   9.380  18.224  1.00  2.00           C
ATOM   3225  OG1 THR A 606      -1.485   8.061  18.384  1.00  2.00           O
ATOM   3226  CG2 THR A 606       0.569   9.297  18.200  1.00  2.00           C
ATOM   3227  C   THR A 606      -1.082  11.744  19.143  1.00  2.00           C
ATOM   3228  O   THR A 606       0.024  12.176  19.479  1.00  2.00           O
ATOM   3229  N   TYR A 607      -2.027  12.505  18.584  1.00  2.00           N
ATOM   3230  CA  TYR A 607      -1.807  13.927  18.336  1.00  2.00           C
ATOM   3231  CB  TYR A 607      -2.897  14.559  17.447  1.00  2.00           C
ATOM   3232  CG  TYR A 607      -2.541  15.973  17.007  1.00  2.00           C
ATOM   3233  CD1 TYR A 607      -1.909  16.204  15.788  1.00  2.00           C
ATOM   3234  CE1 TYR A 607      -1.553  17.488  15.389  1.00  2.00           C
ATOM   3235  CZ  TYR A 607      -1.834  18.561  16.215  1.00  2.00           C
ATOM   3236  OH  TYR A 607      -1.490  19.837  15.832  1.00  2.00           O
ATOM   3237  CE2 TYR A 607      -2.456  18.362  17.437  1.00  2.00           C
ATOM   3238  CD2 TYR A 607      -2.807  17.072  17.828  1.00  2.00           C
ATOM   3239  C   TYR A 607      -1.658  14.696  19.646  1.00  2.00           C
ATOM   3240  O   TYR A 607      -0.900  15.658  19.717  1.00  2.00           O
ATOM   3241  N   LYS A 608      -2.367  14.249  20.680  1.00  2.00           N
ATOM   3242  CA  LYS A 608      -2.321  14.894  21.986  1.00  2.00           C
ATOM   3243  CB  LYS A 608      -3.547  14.480  22.811  1.00  2.00           C
ATOM   3244  CG  LYS A 608      -4.053  15.508  23.828  1.00  2.00           C
ATOM   3245  CD  LYS A 608      -3.143  15.728  25.023  1.00  2.00           C
ATOM   3246  CE  LYS A 608      -3.719  16.795  25.937  1.00  2.00           C
ATOM   3247  NZ  LYS A 608      -5.091  16.444  26.408  1.00  2.00           N
ATOM   3248  C   LYS A 608      -1.005  14.512  22.685  1.00  2.00           C
ATOM   3249  O   LYS A 608      -0.484  15.271  23.506  1.00  2.00           O
ATOM   3250  N   GLN A 609      -0.468  13.341  22.333  1.00  2.00           N
ATOM   3251  CA  GLN A 609       0.796  12.849  22.891  1.00  2.00           C
ATOM   3252  CB  GLN A 609       0.997  11.363  22.596  1.00  2.00           C
ATOM   3253  CG  GLN A 609       0.161  10.431  23.431  1.00  2.00           C
ATOM   3254  CD  GLN A 609       0.483   8.981  23.153  1.00  2.00           C
ATOM   3255  OE1 GLN A 609       0.861   8.242  24.057  1.00  2.00           O
ATOM   3256  NE2 GLN A 609       0.389   8.578  21.889  1.00  2.00           N
ATOM   3257  C   GLN A 609       2.010  13.625  22.397  1.00  2.00           C
ATOM   3258  O   GLN A 609       2.651  14.327  23.179  1.00  2.00           O
ATOM   3259  N   MET A 610       2.332  13.480  21.110  1.00  2.00           N
ATOM   3260  CA  MET A 610       3.473  14.183  20.516  1.00  2.00           C
ATOM   3261  CB  MET A 610       3.616  13.908  19.002  1.00  2.00           C
ATOM   3262  CG  MET A 610       4.346  12.588  18.649  1.00  2.00           C
ATOM   3263  SD  MET A 610       4.493  12.103  16.885  1.00  2.00           S
ATOM   3264  CE  MET A 610       2.934  11.303  16.557  1.00  2.00           C
ATOM   3265  C   MET A 610       3.480  15.678  20.857  1.00  2.00           C
ATOM   3266  O   MET A 610       4.540  16.224  21.164  1.00  2.00           O
ATOM   3267  N   VAL A 611       2.308  16.320  20.857  1.00  2.00           N
ATOM   3268  CA  VAL A 611       2.217  17.753  21.194  1.00  2.00           C
ATOM   3269  CB  VAL A 611       0.874  18.436  20.768  1.00  2.00           C
ATOM   3270  CG1 VAL A 611      -0.318  17.897  21.553  1.00  2.00           C
ATOM   3271  CG2 VAL A 611       0.660  18.344  19.261  1.00  2.00           C
ATOM   3272  C   VAL A 611       2.519  18.064  22.665  1.00  2.00           C
ATOM   3273  O   VAL A 611       2.931  19.180  22.995  1.00  2.00           O
ATOM   3274  N   GLY A 612       2.321  17.073  23.533  1.00  2.00           N
ATOM   3275  CA  GLY A 612       2.580  17.219  24.965  1.00  2.00           C
ATOM   3276  C   GLY A 612       4.036  17.505  25.286  1.00  2.00           C
ATOM   3277  O   GLY A 612       4.360  17.965  26.386  1.00  2.00           O
ATOM   3278  N   ARG A 613       4.909  17.241  24.316  1.00  2.00           N
ATOM   3279  CA  ARG A 613       6.344  17.461  24.461  1.00  2.00           C
ATOM   3280  CB  ARG A 613       7.124  16.562  23.501  1.00  2.00           C
ATOM   3281  CG  ARG A 613       6.876  15.078  23.684  1.00  2.00           C
ATOM   3282  CD  ARG A 613       7.738  14.280  22.732  1.00  2.00           C
ATOM   3283  NE  ARG A 613       7.437  12.853  22.784  1.00  2.00           N
ATOM   3284  CZ  ARG A 613       8.056  11.929  22.055  1.00  2.00           C
ATOM   3285  NH1 ARG A 613       9.026  12.273  21.216  1.00  2.00           N
ATOM   3286  NH2 ARG A 613       7.705  10.657  22.166  1.00  2.00           N
ATOM   3287  C   ARG A 613       6.735  18.925  24.241  1.00  2.00           C
ATOM   3288  O   ARG A 613       7.920  19.250  24.159  1.00  2.00           O
ATOM   3289  N   ALA A 614       5.743  19.805  24.142  1.00  2.00           N
ATOM   3290  CA  ALA A 614       6.011  21.224  23.955  1.00  2.00           C
ATOM   3291  CB  ALA A 614       5.021  21.837  22.991  1.00  2.00           C
ATOM   3292  C   ALA A 614       5.983  21.943  25.298  1.00  2.00           C
ATOM   3293  O   ALA A 614       5.000  21.857  26.041  1.00  2.00           O
ATOM   3294  N   GLY A 615       7.077  22.634  25.608  1.00  2.00           N
ATOM   3295  CA  GLY A 615       7.202  23.383  26.854  1.00  2.00           C
ATOM   3296  C   GLY A 615       8.215  22.793  27.814  1.00  2.00           C
ATOM   3297  O   GLY A 615       7.884  21.919  28.620  1.00  2.00           O
ATOM   3298  N   ARG A 616       9.454  23.271  27.722  1.00  2.00           N
ATOM   3299  CA  ARG A 616      10.532  22.818  28.598  1.00  2.00           C
ATOM   3300  CB  ARG A 616      11.906  23.201  28.035  1.00  2.00           C
ATOM   3301  CG  ARG A 616      12.228  22.599  26.674  1.00  2.00           C
ATOM   3302  CD  ARG A 616      13.656  22.909  26.233  1.00  2.00           C
ATOM   3303  NE  ARG A 616      13.900  24.339  26.040  1.00  2.00           N
ATOM   3304  CZ  ARG A 616      15.077  24.868  25.710  1.00  2.00           C
ATOM   3305  NH1 ARG A 616      16.141  24.093  25.534  1.00  2.00           N
ATOM   3306  NH2 ARG A 616      15.192  26.179  25.559  1.00  2.00           N
ATOM   3307  C   ARG A 616      10.351  23.424  29.986  1.00  2.00           C
ATOM   3308  O   ARG A 616      10.221  24.642  30.123  1.00  2.00           O
ATOM   3309  N   LYS A 617      10.341  22.566  31.003  1.00  2.00           N
ATOM   3310  CA  LYS A 617      10.166  22.982  32.397  1.00  2.00           C
ATOM   3311  CB  LYS A 617      10.135  21.742  33.314  1.00  2.00           C
ATOM   3312  CG  LYS A 617       9.844  21.984  34.809  1.00  2.00           C
ATOM   3313  CD  LYS A 617      11.025  22.585  35.581  1.00  2.00           C
ATOM   3314  CE  LYS A 617      10.678  22.826  37.041  1.00  2.00           C
ATOM   3315  NZ  LYS A 617      11.834  23.373  37.802  1.00  2.00           N
ATOM   3316  C   LYS A 617      11.246  23.976  32.832  1.00  2.00           C
ATOM   3317  O   LYS A 617      10.951  24.982  33.486  1.00  2.00           O
ATOM   3318  N   GLY A 618      12.485  23.697  32.442  1.00  2.00           N
ATOM   3319  CA  GLY A 618      13.622  24.529  32.804  1.00  2.00           C
ATOM   3320  C   GLY A 618      13.732  25.892  32.149  1.00  2.00           C
ATOM   3321  O   GLY A 618      13.830  26.908  32.843  1.00  2.00           O
ATOM   3322  N   VAL A 619      13.708  25.926  30.818  1.00  2.00           N
ATOM   3323  CA  VAL A 619      13.888  27.185  30.087  1.00  2.00           C
ATOM   3324  CB  VAL A 619      14.927  27.025  28.940  1.00  2.00           C
ATOM   3325  CG1 VAL A 619      16.201  26.355  29.448  1.00  2.00           C
ATOM   3326  CG2 VAL A 619      15.244  28.372  28.296  1.00  2.00           C
ATOM   3327  C   VAL A 619      12.607  27.824  29.535  1.00  2.00           C
ATOM   3328  O   VAL A 619      12.379  29.022  29.722  1.00  2.00           O
ATOM   3329  N   ASP A 620      11.781  27.027  28.862  1.00  2.00           N
ATOM   3330  CA  ASP A 620      10.551  27.525  28.242  1.00  2.00           C
ATOM   3331  CB  ASP A 620      10.000  26.502  27.240  1.00  2.00           C
ATOM   3332  CG  ASP A 620      10.971  26.196  26.108  1.00  2.00           C
ATOM   3333  OD1 ASP A 620      11.998  26.896  25.973  1.00  2.00           O
ATOM   3334  OD2 ASP A 620      10.697  25.248  25.343  1.00  2.00           O
ATOM   3335  C   ASP A 620       9.453  27.933  29.224  1.00  2.00           C
ATOM   3336  O   ASP A 620       9.104  27.182  30.136  1.00  2.00           O
ATOM   3337  N   THR A 621       8.917  29.133  29.019  1.00  2.00           N
ATOM   3338  CA  THR A 621       7.833  29.658  29.843  1.00  2.00           C
ATOM   3339  CB  THR A 621       7.921  31.188  30.007  1.00  2.00           C
ATOM   3340  OG1 THR A 621       7.912  31.811  28.717  1.00  2.00           O
ATOM   3341  CG2 THR A 621       9.193  31.578  30.738  1.00  2.00           C
ATOM   3342  C   THR A 621       6.480  29.297  29.229  1.00  2.00           C
ATOM   3343  O   THR A 621       5.452  29.350  29.905  1.00  2.00           O
ATOM   3344  N   VAL A 622       6.502  28.929  27.946  1.00  2.00           N
ATOM   3345  CA  VAL A 622       5.305  28.551  27.188  1.00  2.00           C
ATOM   3346  CB  VAL A 622       4.521  29.811  26.686  1.00  2.00           C
ATOM   3347  CG1 VAL A 622       5.394  30.690  25.786  1.00  2.00           C
ATOM   3348  CG2 VAL A 622       3.224  29.425  25.977  1.00  2.00           C
ATOM   3349  C   VAL A 622       5.701  27.626  26.026  1.00  2.00           C
ATOM   3350  O   VAL A 622       6.787  27.769  25.457  1.00  2.00           O
ATOM   3351  N   GLY A 623       4.828  26.673  25.698  1.00  2.00           N
ATOM   3352  CA  GLY A 623       5.066  25.724  24.606  1.00  2.00           C
ATOM   3353  C   GLY A 623       4.195  26.004  23.394  1.00  2.00           C
ATOM   3354  O   GLY A 623       3.017  26.332  23.534  1.00  2.00           O
ATOM   3355  N   GLU A 624       4.775  25.871  22.203  1.00  2.00           N
ATOM   3356  CA  GLU A 624       4.047  26.129  20.957  1.00  2.00           C
ATOM   3357  CB  GLU A 624       4.656  27.316  20.198  1.00  2.00           C
ATOM   3358  CG  GLU A 624       4.618  28.635  20.960  1.00  2.00           C
ATOM   3359  CD  GLU A 624       5.057  29.826  20.125  1.00  2.00           C
ATOM   3360  OE1 GLU A 624       5.285  29.666  18.909  1.00  2.00           O
ATOM   3361  OE2 GLU A 624       5.160  30.934  20.690  1.00  2.00           O
ATOM   3362  C   GLU A 624       3.939  24.909  20.036  1.00  2.00           C
ATOM   3363  O   GLU A 624       4.793  24.687  19.181  1.00  2.00           O
ATOM   3364  N   SER A 625       2.880  24.127  20.217  1.00  2.00           N
ATOM   3365  CA  SER A 625       2.642  22.950  19.396  1.00  2.00           C
ATOM   3366  CB  SER A 625       1.874  21.903  20.192  1.00  2.00           C
ATOM   3367  OG  SER A 625       0.639  22.428  20.642  1.00  2.00           O
ATOM   3368  C   SER A 625       1.832  23.385  18.186  1.00  2.00           C
ATOM   3369  O   SER A 625       0.722  23.894  18.340  1.00  2.00           O
ATOM   3370  N   ILE A 626       2.386  23.192  16.989  1.00  2.00           N
ATOM   3371  CA  ILE A 626       1.707  23.596  15.750  1.00  2.00           C
ATOM   3372  CB  ILE A 626       2.509  24.692  14.991  1.00  2.00           C
ATOM   3373  CG1 ILE A 626       3.231  25.642  15.960  1.00  2.00           C
ATOM   3374  CD1 ILE A 626       4.162  26.632  15.287  1.00  2.00           C
ATOM   3375  CG2 ILE A 626       1.606  25.427  13.983  1.00  2.00           C
ATOM   3376  C   ILE A 626       1.506  22.398  14.810  1.00  2.00           C
ATOM   3377  O   ILE A 626       2.372  21.531  14.720  1.00  2.00           O
ATOM   3378  N   LEU A 627       0.370  22.352  14.114  1.00  2.00           N
ATOM   3379  CA  LEU A 627       0.082  21.266  13.173  1.00  2.00           C
ATOM   3380  CB  LEU A 627      -1.425  21.000  13.122  1.00  2.00           C
ATOM   3381  CG  LEU A 627      -2.075  19.700  12.605  1.00  2.00           C
ATOM   3382  CD1 LEU A 627      -3.560  19.966  12.379  1.00  2.00           C
ATOM   3383  CD2 LEU A 627      -1.475  19.097  11.337  1.00  2.00           C
ATOM   3384  C   LEU A 627       0.521  21.713  11.782  1.00  2.00           C
ATOM   3385  O   LEU A 627       0.265  22.848  11.391  1.00  2.00           O
ATOM   3386  N   ILE A 628       1.178  20.830  11.032  1.00  2.00           N
ATOM   3387  CA  ILE A 628       1.572  21.173   9.664  1.00  2.00           C
ATOM   3388  CB  ILE A 628       3.047  20.786   9.313  1.00  2.00           C
ATOM   3389  CG1 ILE A 628       3.391  21.194   7.876  1.00  2.00           C
ATOM   3390  CD1 ILE A 628       3.197  22.668   7.577  1.00  2.00           C
ATOM   3391  CG2 ILE A 628       3.302  19.296   9.498  1.00  2.00           C
ATOM   3392  C   ILE A 628       0.574  20.608   8.657  1.00  2.00           C
ATOM   3393  O   ILE A 628       0.364  19.394   8.592  1.00  2.00           O
ATOM   3394  N   CYS A 629      -0.048  21.494   7.888  1.00  2.00           N
ATOM   3395  CA  CYS A 629      -1.026  21.073   6.889  1.00  2.00           C
ATOM   3396  CB  CYS A 629      -2.438  21.456   7.324  1.00  2.00           C
ATOM   3397  SG  CYS A 629      -2.913  20.827   8.947  1.00  2.00           S
ATOM   3398  C   CYS A 629      -0.725  21.656   5.517  1.00  2.00           C
ATOM   3399  O   CYS A 629      -0.543  22.868   5.370  1.00  2.00           O
ATOM   3400  N   LYS A 630      -0.684  20.781   4.515  1.00  2.00           N
ATOM   3401  CA  LYS A 630      -0.393  21.184   3.145  1.00  2.00           C
ATOM   3402  CB  LYS A 630       0.807  20.402   2.598  1.00  2.00           C
ATOM   3403  CG  LYS A 630       2.116  20.652   3.332  1.00  2.00           C
ATOM   3404  CD  LYS A 630       3.268  19.813   2.780  1.00  2.00           C
ATOM   3405  CE  LYS A 630       3.090  18.323   3.047  1.00  2.00           C
ATOM   3406  NZ  LYS A 630       3.039  18.002   4.502  1.00  2.00           N
ATOM   3407  C   LYS A 630      -1.582  21.021   2.200  1.00  2.00           C
ATOM   3408  O   LYS A 630      -1.808  21.873   1.341  1.00  2.00           O
ATOM   3409  N   ASN A 631      -2.344  19.940   2.374  1.00  2.00           N
ATOM   3410  CA  ASN A 631      -3.470  19.626   1.489  1.00  2.00           C
ATOM   3411  CB  ASN A 631      -3.188  18.282   0.797  1.00  2.00           C
ATOM   3412  CG  ASN A 631      -4.084  18.026  -0.399  1.00  2.00           C
ATOM   3413  OD1 ASN A 631      -4.460  18.946  -1.125  1.00  2.00           O
ATOM   3414  ND2 ASN A 631      -4.401  16.761  -0.630  1.00  2.00           N
ATOM   3415  C   ASN A 631      -4.853  19.611   2.171  1.00  2.00           C
ATOM   3416  O   ASN A 631      -5.728  18.818   1.806  1.00  2.00           O
ATOM   3417  N   SER A 632      -5.048  20.495   3.150  1.00  2.00           N
ATOM   3418  CA  SER A 632      -6.320  20.586   3.881  1.00  2.00           C
ATOM   3419  CB  SER A 632      -6.349  19.588   5.048  1.00  2.00           C
ATOM   3420  OG  SER A 632      -5.261  19.791   5.934  1.00  2.00           O
ATOM   3421  C   SER A 632      -6.650  22.012   4.358  1.00  2.00           C
ATOM   3422  O   SER A 632      -5.774  22.879   4.406  1.00  2.00           O
ATOM   3423  N   GLU A 633      -7.918  22.231   4.714  1.00  2.00           N
ATOM   3424  CA  GLU A 633      -8.428  23.540   5.160  1.00  2.00           C
ATOM   3425  CB  GLU A 633      -9.924  23.668   4.842  1.00  2.00           C
ATOM   3426  CG  GLU A 633     -10.283  23.480   3.362  1.00  2.00           C
ATOM   3427  CD  GLU A 633     -10.021  22.066   2.850  1.00  2.00           C
ATOM   3428  OE1 GLU A 633     -10.123  21.101   3.639  1.00  2.00           O
ATOM   3429  OE2 GLU A 633      -9.724  21.922   1.648  1.00  2.00           O
ATOM   3430  C   GLU A 633      -8.174  23.806   6.647  1.00  2.00           C
ATOM   3431  O   GLU A 633      -8.119  22.873   7.451  1.00  2.00           O
ATOM   3432  N   LYS A 634      -8.047  25.086   7.007  1.00  2.00           N
ATOM   3433  CA  LYS A 634      -7.743  25.477   8.389  1.00  2.00           C
ATOM   3434  CB  LYS A 634      -7.088  26.876   8.455  1.00  2.00           C
ATOM   3435  CG  LYS A 634      -7.908  28.094   8.024  1.00  2.00           C
ATOM   3436  CD  LYS A 634      -8.793  28.650   9.139  1.00  2.00           C
ATOM   3437  CE  LYS A 634      -9.385  30.000   8.749  1.00  2.00           C
ATOM   3438  NZ  LYS A 634     -10.192  29.932   7.493  1.00  2.00           N
ATOM   3439  C   LYS A 634      -8.851  25.280   9.423  1.00  2.00           C
ATOM   3440  O   LYS A 634      -8.582  24.778  10.517  1.00  2.00           O
ATOM   3441  N   SER A 635     -10.087  25.636   9.079  1.00  2.00           N
ATOM   3442  CA  SER A 635     -11.201  25.466  10.011  1.00  2.00           C
ATOM   3443  CB  SER A 635     -12.449  26.204   9.530  1.00  2.00           C
ATOM   3444  OG  SER A 635     -13.469  26.150  10.513  1.00  2.00           O
ATOM   3445  C   SER A 635     -11.483  23.976  10.219  1.00  2.00           C
ATOM   3446  O   SER A 635     -12.171  23.589  11.166  1.00  2.00           O
ATOM   3447  N   LYS A 636     -10.943  23.158   9.316  1.00  2.00           N
ATOM   3448  CA  LYS A 636     -11.061  21.701   9.377  1.00  2.00           C
ATOM   3449  CB  LYS A 636     -11.125  21.081   7.975  1.00  2.00           C
ATOM   3450  CG  LYS A 636     -12.463  21.220   7.238  1.00  2.00           C
ATOM   3451  CD  LYS A 636     -12.879  22.664   6.956  1.00  2.00           C
ATOM   3452  CE  LYS A 636     -14.168  22.721   6.141  1.00  2.00           C
ATOM   3453  NZ  LYS A 636     -15.325  22.064   6.819  1.00  2.00           N
ATOM   3454  C   LYS A 636      -9.904  21.105  10.178  1.00  2.00           C
ATOM   3455  O   LYS A 636      -9.992  19.972  10.656  1.00  2.00           O
ATOM   3456  N   GLY A 637      -8.823  21.875  10.319  1.00  2.00           N
ATOM   3457  CA  GLY A 637      -7.659  21.460  11.103  1.00  2.00           C
ATOM   3458  C   GLY A 637      -8.058  21.436  12.566  1.00  2.00           C
ATOM   3459  O   GLY A 637      -7.408  20.792  13.396  1.00  2.00           O
ATOM   3460  N   ILE A 638      -9.143  22.155  12.856  1.00  2.00           N
ATOM   3461  CA  ILE A 638      -9.760  22.265  14.182  1.00  2.00           C
ATOM   3462  CB  ILE A 638     -11.023  23.181  14.100  1.00  2.00           C
ATOM   3463  CG1 ILE A 638     -10.628  24.663  13.959  1.00  2.00           C
ATOM   3464  CD1 ILE A 638      -9.862  25.262  15.140  1.00  2.00           C
ATOM   3465  CG2 ILE A 638     -11.946  23.000  15.291  1.00  2.00           C
ATOM   3466  C   ILE A 638     -10.124  20.895  14.762  1.00  2.00           C
ATOM   3467  O   ILE A 638     -10.112  20.707  15.981  1.00  2.00           O
ATOM   3468  N   ALA A 639     -10.428  19.947  13.875  1.00  2.00           N
ATOM   3469  CA  ALA A 639     -10.801  18.579  14.240  1.00  2.00           C
ATOM   3470  CB  ALA A 639     -10.906  17.719  12.988  1.00  2.00           C
ATOM   3471  C   ALA A 639      -9.867  17.915  15.255  1.00  2.00           C
ATOM   3472  O   ALA A 639     -10.291  17.032  16.006  1.00  2.00           O
ATOM   3473  N   LEU A 640      -8.605  18.339  15.264  1.00  2.00           N
ATOM   3474  CA  LEU A 640      -7.597  17.807  16.183  1.00  2.00           C
ATOM   3475  CB  LEU A 640      -6.217  17.772  15.511  1.00  2.00           C
ATOM   3476  CG  LEU A 640      -6.058  16.894  14.262  1.00  2.00           C
ATOM   3477  CD1 LEU A 640      -4.731  17.138  13.580  1.00  2.00           C
ATOM   3478  CD2 LEU A 640      -6.217  15.412  14.571  1.00  2.00           C
ATOM   3479  C   LEU A 640      -7.530  18.601  17.486  1.00  2.00           C
ATOM   3480  O   LEU A 640      -7.044  18.098  18.501  1.00  2.00           O
ATOM   3481  N   LEU A 641      -8.031  19.835  17.458  1.00  2.00           N
ATOM   3482  CA  LEU A 641      -8.005  20.701  18.636  1.00  2.00           C
ATOM   3483  CB  LEU A 641      -7.332  22.053  18.309  1.00  2.00           C
ATOM   3484  CG  LEU A 641      -7.256  23.261  19.271  1.00  2.00           C
ATOM   3485  CD1 LEU A 641      -8.545  24.075  19.321  1.00  2.00           C
ATOM   3486  CD2 LEU A 641      -6.778  22.923  20.683  1.00  2.00           C
ATOM   3487  C   LEU A 641      -9.351  20.903  19.336  1.00  2.00           C
ATOM   3488  O   LEU A 641      -9.498  20.508  20.499  1.00  2.00           O
ATOM   3489  N   GLN A 642     -10.325  21.503  18.641  1.00  2.00           N
ATOM   3490  CA  GLN A 642     -11.629  21.804  19.268  1.00  2.00           C
ATOM   3491  CB  GLN A 642     -12.501  22.777  18.462  1.00  2.00           C
ATOM   3492  CG  GLN A 642     -12.076  24.251  18.594  1.00  2.00           C
ATOM   3493  CD  GLN A 642     -12.017  24.751  20.046  1.00  2.00           C
ATOM   3494  OE1 GLN A 642     -11.691  24.005  20.973  1.00  2.00           O
ATOM   3495  NE2 GLN A 642     -12.305  26.033  20.234  1.00  2.00           N
ATOM   3496  C   GLN A 642     -12.424  20.643  19.838  1.00  2.00           C
ATOM   3497  O   GLN A 642     -13.334  20.838  20.647  1.00  2.00           O
ATOM   3498  N   GLY A 643     -12.076  19.436  19.424  1.00  2.00           N
ATOM   3499  CA  GLY A 643     -12.700  18.273  20.000  1.00  2.00           C
ATOM   3500  C   GLY A 643     -11.885  17.996  21.253  1.00  2.00           C
ATOM   3501  O   GLY A 643     -10.687  17.700  21.162  1.00  2.00           O
ATOM   3502  N   SER A 644     -12.495  18.167  22.425  1.00  2.00           N
ATOM   3503  CA  SER A 644     -11.798  17.843  23.664  1.00  2.00           C
ATOM   3504  CB  SER A 644     -12.665  18.120  24.894  1.00  2.00           C
ATOM   3505  OG  SER A 644     -12.923  19.507  25.037  1.00  2.00           O
ATOM   3506  C   SER A 644     -11.525  16.358  23.485  1.00  2.00           C
ATOM   3507  O   SER A 644     -10.376  15.920  23.451  1.00  2.00           O
ATOM   3508  N   LEU A 645     -12.608  15.604  23.337  1.00  2.00           N
ATOM   3509  CA  LEU A 645     -12.544  14.191  23.047  1.00  2.00           C
ATOM   3510  CB  LEU A 645     -12.943  13.314  24.237  1.00  2.00           C
ATOM   3511  CG  LEU A 645     -11.952  13.174  25.399  1.00  2.00           C
ATOM   3512  CD1 LEU A 645     -10.593  12.780  24.828  1.00  2.00           C
ATOM   3513  CD2 LEU A 645     -11.827  14.429  26.272  1.00  2.00           C
ATOM   3514  C   LEU A 645     -13.472  14.004  21.874  1.00  2.00           C
ATOM   3515  O   LEU A 645     -14.692  13.927  22.036  1.00  2.00           O
ATOM   3516  N   LYS A 646     -12.872  13.992  20.688  1.00  2.00           N
ATOM   3517  CA  LYS A 646     -13.582  13.831  19.433  1.00  2.00           C
ATOM   3518  CB  LYS A 646     -12.572  13.861  18.287  1.00  2.00           C
ATOM   3519  CG  LYS A 646     -13.144  14.137  16.900  1.00  2.00           C
ATOM   3520  CD  LYS A 646     -13.476  15.615  16.705  1.00  2.00           C
ATOM   3521  CE  LYS A 646     -14.002  15.876  15.303  1.00  2.00           C
ATOM   3522  NZ  LYS A 646     -13.035  15.463  14.241  1.00  2.00           N
ATOM   3523  C   LYS A 646     -14.321  12.483  19.478  1.00  2.00           C
ATOM   3524  O   LYS A 646     -13.716  11.459  19.806  1.00  2.00           O
ATOM   3525  N   PRO A 647     -15.635  12.485  19.166  1.00  2.00           N
ATOM   3526  CA  PRO A 647     -16.457  11.271  19.209  1.00  2.00           C
ATOM   3527  CB  PRO A 647     -17.856  11.782  18.844  1.00  2.00           C
ATOM   3528  CG  PRO A 647     -17.619  13.046  18.103  1.00  2.00           C
ATOM   3529  CD  PRO A 647     -16.427  13.657  18.753  1.00  2.00           C
ATOM   3530  C   PRO A 647     -16.029  10.160  18.248  1.00  2.00           C
ATOM   3531  O   PRO A 647     -16.167   8.980  18.586  1.00  2.00           O
ATOM   3532  N   VAL A 648     -15.504  10.537  17.082  1.00  2.00           N
ATOM   3533  CA  VAL A 648     -15.075   9.577  16.050  1.00  2.00           C
ATOM   3534  CB  VAL A 648     -14.532  10.300  14.769  1.00  2.00           C
ATOM   3535  CG1 VAL A 648     -14.451   9.349  13.579  1.00  2.00           C
ATOM   3536  CG2 VAL A 648     -13.185  10.976  15.033  1.00  2.00           C
ATOM   3537  C   VAL A 648     -14.050   8.570  16.583  1.00  2.00           C
ATOM   3538  O   VAL A 648     -13.950   7.445  16.088  1.00  2.00           O
ATOM   3539  N   ARG A 649     -13.302   8.988  17.598  1.00  2.00           N
ATOM   3540  CA  ARG A 649     -12.288   8.147  18.213  1.00  2.00           C
ATOM   3541  CB  ARG A 649     -10.933   8.873  18.294  1.00  2.00           C
ATOM   3542  CG  ARG A 649     -10.187   9.031  16.972  1.00  2.00           C
ATOM   3543  CD  ARG A 649      -9.856   7.672  16.346  1.00  2.00           C
ATOM   3544  NE  ARG A 649      -9.002   6.847  17.203  1.00  2.00           N
ATOM   3545  CZ  ARG A 649      -8.642   5.595  16.927  1.00  2.00           C
ATOM   3546  NH1 ARG A 649      -9.064   5.002  15.815  1.00  2.00           N
ATOM   3547  NH2 ARG A 649      -7.863   4.931  17.772  1.00  2.00           N
ATOM   3548  C   ARG A 649     -12.661   7.686  19.606  1.00  2.00           C
ATOM   3549  O   ARG A 649     -13.505   8.283  20.276  1.00  2.00           O
ATOM   3550  N   SER A 650     -12.000   6.606  20.009  1.00  2.00           N
ATOM   3551  CA  SER A 650     -12.086   5.963  21.320  1.00  2.00           C
ATOM   3552  CB  SER A 650     -13.491   5.423  21.625  1.00  2.00           C
ATOM   3553  OG  SER A 650     -14.387   6.462  21.981  1.00  2.00           O
ATOM   3554  C   SER A 650     -11.081   4.828  21.256  1.00  2.00           C
ATOM   3555  O   SER A 650     -10.478   4.590  20.201  1.00  2.00           O
ATOM   3556  N   CYS A 651     -10.864   4.150  22.376  1.00  2.00           N
ATOM   3557  CA  CYS A 651      -9.972   3.009  22.361  1.00  2.00           C
ATOM   3558  CB  CYS A 651      -9.203   2.858  23.666  1.00  2.00           C
ATOM   3559  SG  CYS A 651      -8.187   1.366  23.670  1.00  2.00           S
ATOM   3560  C   CYS A 651     -10.827   1.788  22.120  1.00  2.00           C
ATOM   3561  O   CYS A 651     -11.668   1.439  22.949  1.00  2.00           O
ATOM   3562  N   LEU A 652     -10.636   1.162  20.965  1.00  2.00           N
ATOM   3563  CA  LEU A 652     -11.380  -0.039  20.627  1.00  2.00           C
ATOM   3564  CB  LEU A 652     -12.004   0.066  19.231  1.00  2.00           C
ATOM   3565  CG  LEU A 652     -13.037  -0.983  18.802  1.00  2.00           C
ATOM   3566  CD1 LEU A 652     -14.271  -0.946  19.701  1.00  2.00           C
ATOM   3567  CD2 LEU A 652     -13.440  -0.759  17.354  1.00  2.00           C
ATOM   3568  C   LEU A 652     -10.424  -1.219  20.719  1.00  2.00           C
ATOM   3569  O   LEU A 652      -9.327  -1.188  20.156  1.00  2.00           O
ATOM   3570  N   GLN A 653     -10.847  -2.243  21.453  1.00  2.00           N
ATOM   3571  CA  GLN A 653     -10.061  -3.455  21.659  1.00  2.00           C
ATOM   3572  CB  GLN A 653     -10.884  -4.508  22.413  1.00  2.00           C
ATOM   3573  CG  GLN A 653     -12.098  -5.059  21.638  1.00  2.00           C
ATOM   3574  CD  GLN A 653     -13.299  -4.117  21.567  1.00  2.00           C
ATOM   3575  OE1 GLN A 653     -14.082  -4.171  20.617  1.00  2.00           O
ATOM   3576  NE2 GLN A 653     -13.456  -3.264  22.575  1.00  2.00           N
ATOM   3577  C   GLN A 653      -9.567  -4.055  20.345  1.00  2.00           C
ATOM   3578  O   GLN A 653     -10.150  -3.824  19.283  1.00  2.00           O
ATOM   3579  N   ARG A 654      -8.488  -4.821  20.429  1.00  2.00           N
ATOM   3580  CA  ARG A 654      -7.934  -5.494  19.264  1.00  2.00           C
ATOM   3581  CB  ARG A 654      -6.555  -4.931  18.910  1.00  2.00           C
ATOM   3582  CG  ARG A 654      -6.550  -3.482  18.430  1.00  2.00           C
ATOM   3583  CD  ARG A 654      -7.290  -3.296  17.105  1.00  2.00           C
ATOM   3584  NE  ARG A 654      -7.088  -1.952  16.563  1.00  2.00           N
ATOM   3585  CZ  ARG A 654      -7.853  -0.896  16.834  1.00  2.00           C
ATOM   3586  NH1 ARG A 654      -8.894  -1.007  17.647  1.00  2.00           N
ATOM   3587  NH2 ARG A 654      -7.571   0.280  16.290  1.00  2.00           N
ATOM   3588  C   ARG A 654      -7.869  -6.996  19.521  1.00  2.00           C
ATOM   3589  O   ARG A 654      -7.048  -7.707  18.937  1.00  2.00           O
ATOM   3590  N   ARG A 655      -8.767  -7.476  20.380  1.00  2.00           N
ATOM   3591  CA  ARG A 655      -8.815  -8.887  20.749  1.00  2.00           C
ATOM   3592  CB  ARG A 655      -9.378  -9.057  22.170  1.00  2.00           C
ATOM   3593  CG  ARG A 655      -9.053 -10.383  22.884  1.00  2.00           C
ATOM   3594  CD  ARG A 655      -7.557 -10.497  23.227  1.00  2.00           C
ATOM   3595  NE  ARG A 655      -6.638 -10.808  22.116  1.00  2.00           N
ATOM   3596  CZ  ARG A 655      -6.919 -11.486  20.995  1.00  2.00           C
ATOM   3597  NH1 ARG A 655      -8.107 -12.043  20.784  1.00  2.00           N
ATOM   3598  NH2 ARG A 655      -5.963 -11.657  20.093  1.00  2.00           N
ATOM   3599  C   ARG A 655      -9.606  -9.707  19.722  1.00  2.00           C
ATOM   3600  O   ARG A 655     -10.348 -10.630  20.071  1.00  2.00           O
ATOM   3601  N   GLU A 656      -9.424  -9.352  18.453  1.00  2.00           N
ATOM   3602  CA  GLU A 656     -10.057 -10.019  17.322  1.00  2.00           C
ATOM   3603  CB  GLU A 656     -11.105  -9.095  16.676  1.00  2.00           C
ATOM   3604  CG  GLU A 656     -11.921  -9.685  15.513  1.00  2.00           C
ATOM   3605  CD  GLU A 656     -11.161  -9.761  14.192  1.00  2.00           C
ATOM   3606  OE1 GLU A 656     -10.318  -8.881  13.919  1.00  2.00           O
ATOM   3607  OE2 GLU A 656     -11.430 -10.691  13.408  1.00  2.00           O
ATOM   3608  C   GLU A 656      -8.945 -10.394  16.346  1.00  2.00           C
ATOM   3609  O   GLU A 656      -9.076 -11.353  15.580  1.00  2.00           O
ATOM   3610  N   GLY A 657      -7.844  -9.639  16.406  1.00  2.00           N
ATOM   3611  CA  GLY A 657      -6.667  -9.847  15.559  1.00  2.00           C
ATOM   3612  C   GLY A 657      -6.229 -11.298  15.494  1.00  2.00           C
ATOM   3613  O   GLY A 657      -5.654 -11.826  16.447  1.00  2.00           O
ATOM   3614  N   GLU A 658      -6.503 -11.925  14.349  1.00  2.00           N
ATOM   3615  CA  GLU A 658      -6.204 -13.335  14.081  1.00  2.00           C
ATOM   3616  CB  GLU A 658      -6.495 -13.656  12.605  1.00  2.00           C
ATOM   3617  CG  GLU A 658      -6.373 -15.138  12.194  1.00  2.00           C
ATOM   3618  CD  GLU A 658      -7.467 -16.045  12.764  1.00  2.00           C
ATOM   3619  OE1 GLU A 658      -8.288 -15.590  13.588  1.00  2.00           O
ATOM   3620  OE2 GLU A 658      -7.505 -17.230  12.374  1.00  2.00           O
ATOM   3621  C   GLU A 658      -4.798 -13.819  14.465  1.00  2.00           C
ATOM   3622  O   GLU A 658      -4.667 -14.862  15.109  1.00  2.00           O
ATOM   3623  N   GLU A 659      -3.761 -13.065  14.086  1.00  2.00           N
ATOM   3624  CA  GLU A 659      -2.368 -13.469  14.359  1.00  2.00           C
ATOM   3625  CB  GLU A 659      -1.337 -12.477  13.776  1.00  2.00           C
ATOM   3626  CG  GLU A 659      -1.142 -11.114  14.478  1.00  2.00           C
ATOM   3627  CD  GLU A 659      -2.330 -10.169  14.390  1.00  2.00           C
ATOM   3628  OE1 GLU A 659      -2.150  -9.052  13.865  1.00  2.00           O
ATOM   3629  OE2 GLU A 659      -3.438 -10.533  14.824  1.00  2.00           O
ATOM   3630  C   GLU A 659      -2.076 -13.770  15.829  1.00  2.00           C
ATOM   3631  O   GLU A 659      -1.310 -14.686  16.137  1.00  2.00           O
ATOM   3632  N   VAL A 660      -2.695 -13.005  16.725  1.00  2.00           N
ATOM   3633  CA  VAL A 660      -2.509 -13.195  18.165  1.00  2.00           C
ATOM   3634  CB  VAL A 660      -2.034 -11.889  18.872  1.00  2.00           C
ATOM   3635  CG1 VAL A 660      -0.710 -11.434  18.276  1.00  2.00           C
ATOM   3636  CG2 VAL A 660      -1.868 -12.094  20.376  1.00  2.00           C
ATOM   3637  C   VAL A 660      -3.743 -13.840  18.817  1.00  2.00           C
ATOM   3638  O   VAL A 660      -3.699 -14.238  19.986  1.00  2.00           O
ATOM   3639  N   THR A 661      -4.833 -13.955  18.057  1.00  2.00           N
ATOM   3640  CA  THR A 661      -6.034 -14.630  18.549  1.00  2.00           C
ATOM   3641  CB  THR A 661      -7.243 -14.456  17.599  1.00  2.00           C
ATOM   3642  OG1 THR A 661      -7.644 -13.081  17.586  1.00  2.00           O
ATOM   3643  CG2 THR A 661      -8.432 -15.304  18.054  1.00  2.00           C
ATOM   3644  C   THR A 661      -5.659 -16.100  18.702  1.00  2.00           C
ATOM   3645  O   THR A 661      -6.004 -16.745  19.693  1.00  2.00           O
ATOM   3646  N   GLY A 662      -4.922 -16.611  17.721  1.00  2.00           N
ATOM   3647  CA  GLY A 662      -4.455 -17.985  17.746  1.00  2.00           C
ATOM   3648  C   GLY A 662      -3.376 -18.148  18.798  1.00  2.00           C
ATOM   3649  O   GLY A 662      -3.299 -19.177  19.467  1.00  2.00           O
ATOM   3650  N   SER A 663      -2.541 -17.121  18.938  1.00  2.00           N
ATOM   3651  CA  SER A 663      -1.448 -17.113  19.908  1.00  2.00           C
ATOM   3652  CB  SER A 663      -0.654 -15.804  19.795  1.00  2.00           C
ATOM   3653  OG  SER A 663       0.376 -15.716  20.766  1.00  2.00           O
ATOM   3654  C   SER A 663      -1.936 -17.313  21.342  1.00  2.00           C
ATOM   3655  O   SER A 663      -1.346 -18.084  22.100  1.00  2.00           O
ATOM   3656  N   MET A 664      -3.022 -16.627  21.697  1.00  2.00           N
ATOM   3657  CA  MET A 664      -3.570 -16.696  23.054  1.00  2.00           C
ATOM   3658  CB  MET A 664      -4.208 -15.364  23.467  1.00  2.00           C
ATOM   3659  CG  MET A 664      -3.201 -14.225  23.497  1.00  2.00           C
ATOM   3660  SD  MET A 664      -1.784 -14.626  24.537  1.00  2.00           S
ATOM   3661  CE  MET A 664      -0.729 -13.239  24.172  1.00  2.00           C
ATOM   3662  C   MET A 664      -4.488 -17.873  23.323  1.00  2.00           C
ATOM   3663  O   MET A 664      -4.673 -18.257  24.480  1.00  2.00           O
ATOM   3664  N   ILE A 665      -5.074 -18.445  22.272  1.00  2.00           N
ATOM   3665  CA  ILE A 665      -5.879 -19.647  22.468  1.00  2.00           C
ATOM   3666  CB  ILE A 665      -6.823 -20.004  21.282  1.00  2.00           C
ATOM   3667  CG1 ILE A 665      -6.031 -20.318  20.007  1.00  2.00           C
ATOM   3668  CD1 ILE A 665      -6.850 -20.895  18.877  1.00  2.00           C
ATOM   3669  CG2 ILE A 665      -7.886 -18.916  21.088  1.00  2.00           C
ATOM   3670  C   ILE A 665      -4.861 -20.750  22.761  1.00  2.00           C
ATOM   3671  O   ILE A 665      -5.078 -21.596  23.622  1.00  2.00           O
ATOM   3672  N   ARG A 666      -3.727 -20.681  22.059  1.00  2.00           N
ATOM   3673  CA  ARG A 666      -2.606 -21.594  22.242  1.00  2.00           C
ATOM   3674  CB  ARG A 666      -1.481 -21.235  21.273  1.00  2.00           C
ATOM   3675  CG  ARG A 666      -0.123 -21.869  21.563  1.00  2.00           C
ATOM   3676  CD  ARG A 666       0.873 -21.433  20.512  1.00  2.00           C
ATOM   3677  NE  ARG A 666       0.929 -19.976  20.393  1.00  2.00           N
ATOM   3678  CZ  ARG A 666       1.870 -19.205  20.924  1.00  2.00           C
ATOM   3679  NH1 ARG A 666       2.885 -19.737  21.584  1.00  2.00           N
ATOM   3680  NH2 ARG A 666       1.821 -17.894  20.756  1.00  2.00           N
ATOM   3681  C   ARG A 666      -2.105 -21.504  23.670  1.00  2.00           C
ATOM   3682  O   ARG A 666      -1.727 -22.513  24.265  1.00  2.00           O
ATOM   3683  N   ALA A 667      -2.122 -20.287  24.208  1.00  2.00           N
ATOM   3684  CA  ALA A 667      -1.669 -20.023  25.567  1.00  2.00           C
ATOM   3685  CB  ALA A 667      -1.587 -18.516  25.827  1.00  2.00           C
ATOM   3686  C   ALA A 667      -2.525 -20.703  26.626  1.00  2.00           C
ATOM   3687  O   ALA A 667      -1.997 -21.436  27.458  1.00  2.00           O
ATOM   3688  N   ILE A 668      -3.839 -20.489  26.590  1.00  2.00           N
ATOM   3689  CA  ILE A 668      -4.705 -21.077  27.619  1.00  2.00           C
ATOM   3690  CB  ILE A 668      -4.992 -20.072  28.785  1.00  2.00           C
ATOM   3691  CG1 ILE A 668      -5.535 -18.748  28.248  1.00  2.00           C
ATOM   3692  CD1 ILE A 668      -5.744 -17.678  29.324  1.00  2.00           C
ATOM   3693  CG2 ILE A 668      -3.724 -19.800  29.610  1.00  2.00           C
ATOM   3694  C   ILE A 668      -5.992 -21.798  27.186  1.00  2.00           C
ATOM   3695  O   ILE A 668      -6.486 -22.627  27.954  1.00  2.00           O
ATOM   3696  N   LEU A 669      -6.529 -21.523  25.990  1.00  2.00           N
ATOM   3697  CA  LEU A 669      -7.765 -22.207  25.522  1.00  2.00           C
ATOM   3698  CB  LEU A 669      -7.974 -22.068  24.009  1.00  2.00           C
ATOM   3699  CG  LEU A 669      -9.046 -22.936  23.335  1.00  2.00           C
ATOM   3700  CD1 LEU A 669     -10.419 -22.743  23.942  1.00  2.00           C
ATOM   3701  CD2 LEU A 669      -9.087 -22.693  21.840  1.00  2.00           C
ATOM   3702  C   LEU A 669      -7.753 -23.670  25.927  1.00  2.00           C
ATOM   3703  O   LEU A 669      -8.652 -24.161  26.614  1.00  2.00           O
ATOM   3704  N   GLU A 670      -6.711 -24.343  25.470  1.00  2.00           N
ATOM   3705  CA  GLU A 670      -6.456 -25.718  25.782  1.00  2.00           C
ATOM   3706  CB  GLU A 670      -6.164 -26.507  24.504  1.00  2.00           C
ATOM   3707  CG  GLU A 670      -4.939 -26.060  23.743  1.00  2.00           C
ATOM   3708  CD  GLU A 670      -5.016 -24.625  23.275  1.00  2.00           C
ATOM   3709  OE1 GLU A 670      -6.040 -24.235  22.673  1.00  2.00           O
ATOM   3710  OE2 GLU A 670      -4.037 -23.892  23.504  1.00  2.00           O
ATOM   3711  C   GLU A 670      -5.237 -25.616  26.676  1.00  2.00           C
ATOM   3712  O   GLU A 670      -4.220 -25.024  26.292  1.00  2.00           O
ATOM   3713  N   ILE A 671      -5.351 -26.143  27.888  1.00  2.00           N
ATOM   3714  CA  ILE A 671      -4.247 -26.074  28.846  1.00  2.00           C
ATOM   3715  CB  ILE A 671      -4.576 -26.801  30.193  1.00  2.00           C
ATOM   3716  CG1 ILE A 671      -3.370 -26.789  31.155  1.00  2.00           C
ATOM   3717  CD1 ILE A 671      -2.208 -27.764  30.863  1.00  2.00           C
ATOM   3718  CG2 ILE A 671      -5.117 -28.226  29.952  1.00  2.00           C
ATOM   3719  C   ILE A 671      -2.918 -26.540  28.257  1.00  2.00           C
ATOM   3720  O   ILE A 671      -2.855 -27.545  27.560  1.00  2.00           O
ATOM   3721  N   ILE A 672      -1.883 -25.753  28.517  1.00  2.00           N
ATOM   3722  CA  ILE A 672      -0.512 -26.043  28.119  1.00  2.00           C
ATOM   3723  CB  ILE A 672      -0.188 -25.605  26.655  1.00  2.00           C
ATOM   3724  CG1 ILE A 672       1.262 -25.930  26.281  1.00  2.00           C
ATOM   3725  CD1 ILE A 672       1.635 -27.377  26.440  1.00  2.00           C
ATOM   3726  CG2 ILE A 672      -0.455 -24.132  26.435  1.00  2.00           C
ATOM   3727  C   ILE A 672       0.313 -25.322  29.171  1.00  2.00           C
ATOM   3728  O   ILE A 672       1.357 -25.804  29.608  1.00  2.00           O
ATOM   3729  N   VAL A 673      -0.210 -24.165  29.576  1.00  2.00           N
ATOM   3730  CA  VAL A 673       0.354 -23.314  30.615  1.00  2.00           C
ATOM   3731  CB  VAL A 673       1.227 -22.157  30.048  1.00  2.00           C
ATOM   3732  CG1 VAL A 673       0.394 -21.160  29.244  1.00  2.00           C
ATOM   3733  CG2 VAL A 673       2.385 -22.701  29.219  1.00  2.00           C
ATOM   3734  C   VAL A 673      -0.819 -22.762  31.429  1.00  2.00           C
ATOM   3735  O   VAL A 673      -0.633 -22.188  32.503  1.00  2.00           O
ATOM   3736  N   GLY A 674      -2.029 -22.961  30.902  1.00  2.00           N
ATOM   3737  CA  GLY A 674      -3.266 -22.504  31.535  1.00  2.00           C
ATOM   3738  C   GLY A 674      -3.803 -23.416  32.621  1.00  2.00           C
ATOM   3739  O   GLY A 674      -5.018 -23.517  32.813  1.00  2.00           O
ATOM   3740  N   GLY A 675      -2.888 -24.081  33.323  1.00  2.00           N
ATOM   3741  CA  GLY A 675      -3.221 -24.975  34.426  1.00  2.00           C
ATOM   3742  C   GLY A 675      -4.029 -26.197  34.065  1.00  2.00           C
ATOM   3743  O   GLY A 675      -3.468 -27.257  33.788  1.00  2.00           O
ATOM   3744  N   VAL A 676      -5.350 -26.053  34.110  1.00  2.00           N
ATOM   3745  CA  VAL A 676      -6.284 -27.121  33.747  1.00  2.00           C
ATOM   3746  CB  VAL A 676      -6.631 -28.111  34.910  1.00  2.00           C
ATOM   3747  CG1 VAL A 676      -7.032 -27.364  36.176  1.00  2.00           C
ATOM   3748  CG2 VAL A 676      -5.475 -29.063  35.194  1.00  2.00           C
ATOM   3749  C   VAL A 676      -7.556 -26.529  33.160  1.00  2.00           C
ATOM   3750  O   VAL A 676      -8.219 -25.690  33.784  1.00  2.00           O
ATOM   3751  N   ALA A 677      -7.863 -26.962  31.941  1.00  2.00           N
ATOM   3752  CA  ALA A 677      -9.046 -26.526  31.220  1.00  2.00           C
ATOM   3753  CB  ALA A 677      -8.678 -26.153  29.797  1.00  2.00           C
ATOM   3754  C   ALA A 677     -10.067 -27.655  31.231  1.00  2.00           C
ATOM   3755  O   ALA A 677      -9.732 -28.800  31.546  1.00  2.00           O
ATOM   3756  N   SER A 678     -11.313 -27.327  30.901  1.00  2.00           N
ATOM   3757  CA  SER A 678     -12.382 -28.321  30.853  1.00  2.00           C
ATOM   3758  CB  SER A 678     -13.441 -28.049  31.927  1.00  2.00           C
ATOM   3759  OG  SER A 678     -12.882 -28.145  33.225  1.00  2.00           O
ATOM   3760  C   SER A 678     -12.995 -28.434  29.453  1.00  2.00           C
ATOM   3761  O   SER A 678     -12.657 -29.352  28.709  1.00  2.00           O
ATOM   3762  N   THR A 679     -13.876 -27.501  29.096  1.00  2.00           N
ATOM   3763  CA  THR A 679     -14.538 -27.509  27.779  1.00  2.00           C
ATOM   3764  CB  THR A 679     -16.013 -28.006  27.870  1.00  2.00           C
ATOM   3765  OG1 THR A 679     -16.677 -27.332  28.949  1.00  2.00           O
ATOM   3766  CG2 THR A 679     -16.085 -29.515  28.094  1.00  2.00           C
ATOM   3767  C   THR A 679     -14.519 -26.148  27.082  1.00  2.00           C
ATOM   3768  O   THR A 679     -13.763 -25.255  27.468  1.00  2.00           O
ATOM   3769  N   SER A 680     -15.350 -26.010  26.047  1.00  2.00           N
ATOM   3770  CA  SER A 680     -15.490 -24.767  25.295  1.00  2.00           C
ATOM   3771  CB  SER A 680     -16.298 -24.995  24.018  1.00  2.00           C
ATOM   3772  OG  SER A 680     -17.617 -25.414  24.321  1.00  2.00           O
ATOM   3773  C   SER A 680     -16.189 -23.729  26.161  1.00  2.00           C
ATOM   3774  O   SER A 680     -16.011 -22.527  25.973  1.00  2.00           O
ATOM   3775  N   GLN A 681     -16.998 -24.207  27.103  1.00  2.00           N
ATOM   3776  CA  GLN A 681     -17.699 -23.338  28.038  1.00  2.00           C
ATOM   3777  CB  GLN A 681     -18.686 -24.132  28.899  1.00  2.00           C
ATOM   3778  CG  GLN A 681     -19.966 -24.548  28.163  1.00  2.00           C
ATOM   3779  CD  GLN A 681     -19.733 -25.430  26.937  1.00  2.00           C
ATOM   3780  OE1 GLN A 681     -18.797 -26.230  26.886  1.00  2.00           O
ATOM   3781  NE2 GLN A 681     -20.609 -25.295  25.952  1.00  2.00           N
ATOM   3782  C   GLN A 681     -16.695 -22.562  28.886  1.00  2.00           C
ATOM   3783  O   GLN A 681     -16.953 -21.417  29.259  1.00  2.00           O
ATOM   3784  N   ASP A 682     -15.547 -23.181  29.170  1.00  2.00           N
ATOM   3785  CA  ASP A 682     -14.480 -22.522  29.924  1.00  2.00           C
ATOM   3786  CB  ASP A 682     -13.376 -23.498  30.333  1.00  2.00           C
ATOM   3787  CG  ASP A 682     -13.851 -24.562  31.292  1.00  2.00           C
ATOM   3788  OD1 ASP A 682     -14.929 -25.154  31.062  1.00  2.00           O
ATOM   3789  OD2 ASP A 682     -13.112 -24.829  32.263  1.00  2.00           O
ATOM   3790  C   ASP A 682     -13.867 -21.419  29.078  1.00  2.00           C
ATOM   3791  O   ASP A 682     -13.423 -20.395  29.609  1.00  2.00           O
ATOM   3792  N   MET A 683     -13.848 -21.630  27.760  1.00  2.00           N
ATOM   3793  CA  MET A 683     -13.284 -20.639  26.852  1.00  2.00           C
ATOM   3794  CB  MET A 683     -12.962 -21.210  25.461  1.00  2.00           C
ATOM   3795  CG  MET A 683     -14.099 -21.311  24.465  1.00  2.00           C
ATOM   3796  SD  MET A 683     -13.497 -21.895  22.867  1.00  2.00           S
ATOM   3797  CE  MET A 683     -14.988 -21.843  21.879  1.00  2.00           C
ATOM   3798  C   MET A 683     -14.163 -19.383  26.770  1.00  2.00           C
ATOM   3799  O   MET A 683     -13.666 -18.297  26.502  1.00  2.00           O
ATOM   3800  N   HIS A 684     -15.462 -19.535  27.009  1.00  2.00           N
ATOM   3801  CA  HIS A 684     -16.367 -18.389  26.998  1.00  2.00           C
ATOM   3802  CB  HIS A 684     -17.732 -18.770  26.404  1.00  2.00           C
ATOM   3803  CG  HIS A 684     -18.708 -17.635  26.362  1.00  2.00           C
ATOM   3804  ND1 HIS A 684     -18.637 -16.625  25.427  1.00  2.00           N
ATOM   3805  CE1 HIS A 684     -19.616 -15.763  25.636  1.00  2.00           C
ATOM   3806  NE2 HIS A 684     -20.325 -16.182  26.670  1.00  2.00           N
ATOM   3807  CD2 HIS A 684     -19.779 -17.351  27.141  1.00  2.00           C
ATOM   3808  C   HIS A 684     -16.494 -17.784  28.407  1.00  2.00           C
ATOM   3809  O   HIS A 684     -16.820 -16.604  28.554  1.00  2.00           O
ATOM   3810  N   THR A 685     -16.217 -18.598  29.427  1.00  2.00           N
ATOM   3811  CA  THR A 685     -16.292 -18.179  30.828  1.00  2.00           C
ATOM   3812  CB  THR A 685     -16.052 -19.372  31.787  1.00  2.00           C
ATOM   3813  OG1 THR A 685     -17.009 -20.402  31.520  1.00  2.00           O
ATOM   3814  CG2 THR A 685     -16.169 -18.942  33.251  1.00  2.00           C
ATOM   3815  C   THR A 685     -15.253 -17.104  31.122  1.00  2.00           C
ATOM   3816  O   THR A 685     -15.560 -16.055  31.700  1.00  2.00           O
ATOM   3817  N   TYR A 686     -14.024 -17.382  30.700  1.00  2.00           N
ATOM   3818  CA  TYR A 686     -12.898 -16.486  30.909  1.00  2.00           C
ATOM   3819  CB  TYR A 686     -11.629 -17.328  31.020  1.00  2.00           C
ATOM   3820  CG  TYR A 686     -10.494 -16.776  31.862  1.00  2.00           C
ATOM   3821  CD1 TYR A 686     -10.670 -16.520  33.225  1.00  2.00           C
ATOM   3822  CE1 TYR A 686      -9.617 -16.070  34.015  1.00  2.00           C
ATOM   3823  CZ  TYR A 686      -8.364 -15.917  33.450  1.00  2.00           C
ATOM   3824  OH  TYR A 686      -7.313 -15.478  34.216  1.00  2.00           O
ATOM   3825  CE2 TYR A 686      -8.155 -16.203  32.117  1.00  2.00           C
ATOM   3826  CD2 TYR A 686      -9.214 -16.642  31.334  1.00  2.00           C
ATOM   3827  C   TYR A 686     -12.841 -15.526  29.724  1.00  2.00           C
ATOM   3828  O   TYR A 686     -11.878 -14.774  29.564  1.00  2.00           O
ATOM   3829  N   ALA A 687     -13.883 -15.585  28.891  1.00  2.00           N
ATOM   3830  CA  ALA A 687     -14.032 -14.710  27.735  1.00  2.00           C
ATOM   3831  CB  ALA A 687     -14.035 -15.491  26.439  1.00  2.00           C
ATOM   3832  C   ALA A 687     -15.298 -13.868  27.879  1.00  2.00           C
ATOM   3833  O   ALA A 687     -16.140 -13.825  26.975  1.00  2.00           O
ATOM   3834  N   ALA A 688     -15.403 -13.200  29.030  1.00  2.00           N
ATOM   3835  CA  ALA A 688     -16.523 -12.322  29.367  1.00  2.00           C
ATOM   3836  CB  ALA A 688     -17.533 -13.070  30.220  1.00  2.00           C
ATOM   3837  C   ALA A 688     -16.064 -11.042  30.082  1.00  2.00           C
ATOM   3838  O   ALA A 688     -16.855 -10.112  30.253  1.00  2.00           O
ATOM   3839  N   CYS A 689     -14.787 -11.007  30.481  1.00  2.00           N
ATOM   3840  CA  CYS A 689     -14.150  -9.884  31.209  1.00  2.00           C
ATOM   3841  CB  CYS A 689     -13.212 -10.424  32.301  1.00  2.00           C
ATOM   3842  SG  CYS A 689     -13.941 -11.449  33.586  1.00  2.00           S
ATOM   3843  C   CYS A 689     -13.330  -8.875  30.370  1.00  2.00           C
ATOM   3844  O   CYS A 689     -12.902  -7.860  30.916  1.00  2.00           O
ATOM   3845  N   THR A 690     -13.096  -9.156  29.080  1.00  2.00           N
ATOM   3846  CA  THR A 690     -12.294  -8.275  28.193  1.00  2.00           C
ATOM   3847  CB  THR A 690     -12.040  -8.844  26.755  1.00  2.00           C
ATOM   3848  OG1 THR A 690     -13.195  -9.562  26.300  1.00  2.00           O
ATOM   3849  CG2 THR A 690     -10.806  -9.729  26.679  1.00  2.00           C
ATOM   3850  C   THR A 690     -12.821  -6.884  27.965  1.00  2.00           C
ATOM   3851  O   THR A 690     -13.997  -6.597  28.183  1.00  2.00           O
ATOM   3852  N   PHE A 691     -11.913  -6.034  27.497  1.00  2.00           N
ATOM   3853  CA  PHE A 691     -12.232  -4.671  27.135  1.00  2.00           C
ATOM   3854  CB  PHE A 691     -10.940  -3.857  26.982  1.00  2.00           C
ATOM   3855  CG  PHE A 691     -11.166  -2.424  26.642  1.00  2.00           C
ATOM   3856  CD1 PHE A 691     -11.722  -1.556  27.570  1.00  2.00           C
ATOM   3857  CE1 PHE A 691     -11.935  -0.226  27.253  1.00  2.00           C
ATOM   3858  CZ  PHE A 691     -11.571   0.254  26.002  1.00  2.00           C
ATOM   3859  CE2 PHE A 691     -11.003  -0.604  25.075  1.00  2.00           C
ATOM   3860  CD2 PHE A 691     -10.801  -1.933  25.398  1.00  2.00           C
ATOM   3861  C   PHE A 691     -13.061  -4.775  25.843  1.00  2.00           C
ATOM   3862  O   PHE A 691     -13.583  -3.788  25.324  1.00  2.00           O
ATOM   3863  N   LEU A 692     -13.179  -6.008  25.356  1.00  2.00           N
ATOM   3864  CA  LEU A 692     -13.970  -6.347  24.190  1.00  2.00           C
ATOM   3865  CB  LEU A 692     -13.396  -7.605  23.517  1.00  2.00           C
ATOM   3866  CG  LEU A 692     -13.956  -8.184  22.210  1.00  2.00           C
ATOM   3867  CD1 LEU A 692     -13.010  -9.237  21.663  1.00  2.00           C
ATOM   3868  CD2 LEU A 692     -15.370  -8.743  22.342  1.00  2.00           C
ATOM   3869  C   LEU A 692     -15.372  -6.618  24.705  1.00  2.00           C
ATOM   3870  O   LEU A 692     -16.322  -5.930  24.328  1.00  2.00           O
ATOM   3871  N   ALA A 693     -15.476  -7.612  25.589  1.00  2.00           N
ATOM   3872  CA  ALA A 693     -16.739  -8.024  26.195  1.00  2.00           C
ATOM   3873  CB  ALA A 693     -16.552  -9.312  26.986  1.00  2.00           C
ATOM   3874  C   ALA A 693     -17.350  -6.936  27.077  1.00  2.00           C
ATOM   3875  O   ALA A 693     -18.564  -6.902  27.267  1.00  2.00           O
ATOM   3876  N   ALA A 694     -16.510  -6.055  27.616  1.00  2.00           N
ATOM   3877  CA  ALA A 694     -16.986  -4.961  28.460  1.00  2.00           C
ATOM   3878  CB  ALA A 694     -15.910  -4.514  29.430  1.00  2.00           C
ATOM   3879  C   ALA A 694     -17.467  -3.792  27.606  1.00  2.00           C
ATOM   3880  O   ALA A 694     -18.210  -2.932  28.087  1.00  2.00           O
ATOM   3881  N   SER A 695     -17.037  -3.764  26.343  1.00  2.00           N
ATOM   3882  CA  SER A 695     -17.440  -2.718  25.404  1.00  2.00           C
ATOM   3883  CB  SER A 695     -16.357  -2.458  24.352  1.00  2.00           C
ATOM   3884  OG  SER A 695     -15.209  -1.869  24.934  1.00  2.00           O
ATOM   3885  C   SER A 695     -18.767  -3.067  24.739  1.00  2.00           C
ATOM   3886  O   SER A 695     -18.831  -3.329  23.533  1.00  2.00           O
ATOM   3887  N   MET A 696     -19.821  -3.076  25.548  1.00  2.00           N
ATOM   3888  CA  MET A 696     -21.166  -3.379  25.076  1.00  2.00           C
ATOM   3889  CB  MET A 696     -21.421  -4.895  25.036  1.00  2.00           C
ATOM   3890  CG  MET A 696     -21.374  -5.594  26.392  1.00  2.00           C
ATOM   3891  SD  MET A 696     -21.873  -7.328  26.356  1.00  2.00           S
ATOM   3892  CE  MET A 696     -20.687  -8.035  25.212  1.00  2.00           C
ATOM   3893  C   MET A 696     -22.216  -2.706  25.953  1.00  2.00           C
ATOM   3894  O   MET A 696     -21.908  -2.178  27.025  1.00  2.00           O
ATOM   3895  N   LYS A 697     -23.451  -2.731  25.466  1.00  2.00           N
ATOM   3896  CA  LYS A 697     -24.617  -2.190  26.155  1.00  2.00           C
ATOM   3897  CB  LYS A 697     -24.811  -0.690  25.873  1.00  2.00           C
ATOM   3898  CG  LYS A 697     -23.826   0.261  26.564  1.00  2.00           C
ATOM   3899  CD  LYS A 697     -23.995   0.249  28.083  1.00  2.00           C
ATOM   3900  CE  LYS A 697     -23.031   1.206  28.767  1.00  2.00           C
ATOM   3901  NZ  LYS A 697     -23.184   1.197  30.250  1.00  2.00           N
ATOM   3902  C   LYS A 697     -25.838  -2.979  25.698  1.00  2.00           C
ATOM   3903  O   LYS A 697     -25.960  -3.328  24.518  1.00  2.00           O
ATOM   3904  N   GLU A 698     -26.728  -3.267  26.643  1.00  2.00           N
ATOM   3905  CA  GLU A 698     -27.957  -4.000  26.362  1.00  2.00           C
ATOM   3906  CB  GLU A 698     -28.685  -4.318  27.677  1.00  2.00           C
ATOM   3907  CG  GLU A 698     -29.956  -5.164  27.564  1.00  2.00           C
ATOM   3908  CD  GLU A 698     -31.164  -4.390  27.064  1.00  2.00           C
ATOM   3909  OE1 GLU A 698     -31.214  -3.153  27.250  1.00  2.00           O
ATOM   3910  OE2 GLU A 698     -32.079  -5.029  26.505  1.00  2.00           O
ATOM   3911  C   GLU A 698     -28.829  -3.197  25.391  1.00  2.00           C
ATOM   3912  O   GLU A 698     -29.445  -3.759  24.486  1.00  2.00           O
ATOM   3913  N   GLY A 699     -28.850  -1.879  25.578  1.00  2.00           N
ATOM   3914  CA  GLY A 699     -29.624  -0.971  24.735  1.00  2.00           C
ATOM   3915  C   GLY A 699     -29.045  -0.744  23.349  1.00  2.00           C
ATOM   3916  O   GLY A 699     -29.735  -0.225  22.470  1.00  2.00           O
ATOM   3917  N   LYS A 700     -27.781  -1.114  23.153  1.00  2.00           N
ATOM   3918  CA  LYS A 700     -27.122  -0.964  21.854  1.00  2.00           C
ATOM   3919  CB  LYS A 700     -25.595  -0.975  22.009  1.00  2.00           C
ATOM   3920  CG  LYS A 700     -24.826  -0.678  20.716  1.00  2.00           C
ATOM   3921  CD  LYS A 700     -23.291  -0.699  20.863  1.00  2.00           C
ATOM   3922  CE  LYS A 700     -22.709   0.481  21.650  1.00  2.00           C
ATOM   3923  NZ  LYS A 700     -23.031   0.482  23.105  1.00  2.00           N
ATOM   3924  C   LYS A 700     -27.599  -2.094  20.939  1.00  2.00           C
ATOM   3925  O   LYS A 700     -27.602  -3.260  21.338  1.00  2.00           O
ATOM   3926  N   GLN A 701     -28.003  -1.745  19.718  1.00  2.00           N
ATOM   3927  CA  GLN A 701     -28.524  -2.733  18.764  1.00  2.00           C
ATOM   3928  CB  GLN A 701     -29.577  -2.110  17.819  1.00  2.00           C
ATOM   3929  CG  GLN A 701     -29.138  -0.898  16.976  1.00  2.00           C
ATOM   3930  CD  GLN A 701     -28.288  -1.253  15.761  1.00  2.00           C
ATOM   3931  OE1 GLN A 701     -28.264  -2.398  15.313  1.00  2.00           O
ATOM   3932  NE2 GLN A 701     -27.603  -0.258  15.211  1.00  2.00           N
ATOM   3933  C   GLN A 701     -27.477  -3.566  18.012  1.00  2.00           C
ATOM   3934  O   GLN A 701     -27.570  -4.792  17.979  1.00  2.00           O
ATOM   3935  N   GLY A 702     -26.479  -2.901  17.433  1.00  2.00           N
ATOM   3936  CA  GLY A 702     -25.439  -3.580  16.663  1.00  2.00           C
ATOM   3937  C   GLY A 702     -24.269  -4.083  17.484  1.00  2.00           C
ATOM   3938  O   GLY A 702     -23.115  -3.799  17.162  1.00  2.00           O
ATOM   3939  N   ILE A 703     -24.569  -4.846  18.533  1.00  2.00           N
ATOM   3940  CA  ILE A 703     -23.534  -5.381  19.420  1.00  2.00           C
ATOM   3941  CB  ILE A 703     -23.462  -4.571  20.762  1.00  2.00           C
ATOM   3942  CG1 ILE A 703     -22.155  -4.829  21.528  1.00  2.00           C
ATOM   3943  CD1 ILE A 703     -20.900  -4.291  20.848  1.00  2.00           C
ATOM   3944  CG2 ILE A 703     -24.713  -4.773  21.622  1.00  2.00           C
ATOM   3945  C   ILE A 703     -23.675  -6.894  19.655  1.00  2.00           C
ATOM   3946  O   ILE A 703     -22.726  -7.548  20.097  1.00  2.00           O
ATOM   3947  N   GLN A 704     -24.854  -7.439  19.347  1.00  2.00           N
ATOM   3948  CA  GLN A 704     -25.127  -8.877  19.478  1.00  2.00           C
ATOM   3949  CB  GLN A 704     -26.582  -9.190  19.100  1.00  2.00           C
ATOM   3950  CG  GLN A 704     -26.969 -10.666  19.226  1.00  2.00           C
ATOM   3951  CD  GLN A 704     -27.008 -11.158  20.662  1.00  2.00           C
ATOM   3952  OE1 GLN A 704     -26.327 -12.117  21.018  1.00  2.00           O
ATOM   3953  NE2 GLN A 704     -27.789 -10.485  21.498  1.00  2.00           N
ATOM   3954  C   GLN A 704     -24.169  -9.666  18.581  1.00  2.00           C
ATOM   3955  O   GLN A 704     -23.639 -10.710  18.978  1.00  2.00           O
ATOM   3956  N   ARG A 705     -23.967  -9.138  17.373  1.00  2.00           N
ATOM   3957  CA  ARG A 705     -23.066  -9.690  16.359  1.00  2.00           C
ATOM   3958  CB  ARG A 705     -23.050  -8.760  15.134  1.00  2.00           C
ATOM   3959  CG  ARG A 705     -22.653  -7.317  15.479  1.00  2.00           C
ATOM   3960  CD  ARG A 705     -22.708  -6.351  14.311  1.00  2.00           C
ATOM   3961  NE  ARG A 705     -22.316  -5.008  14.744  1.00  2.00           N
ATOM   3962  CZ  ARG A 705     -22.313  -3.926  13.970  1.00  2.00           C
ATOM   3963  NH1 ARG A 705     -22.688  -4.001  12.698  1.00  2.00           N
ATOM   3964  NH2 ARG A 705     -21.937  -2.758  14.476  1.00  2.00           N
ATOM   3965  C   ARG A 705     -21.645  -9.863  16.904  1.00  2.00           C
ATOM   3966  O   ARG A 705     -20.980 -10.859  16.620  1.00  2.00           O
ATOM   3967  N   ASN A 706     -21.197  -8.883  17.689  1.00  2.00           N
ATOM   3968  CA  ASN A 706     -19.868  -8.880  18.291  1.00  2.00           C
ATOM   3969  CB  ASN A 706     -19.486  -7.456  18.696  1.00  2.00           C
ATOM   3970  CG  ASN A 706     -19.354  -6.527  17.505  1.00  2.00           C
ATOM   3971  OD1 ASN A 706     -20.034  -5.507  17.425  1.00  2.00           O
ATOM   3972  ND2 ASN A 706     -18.504  -6.896  16.554  1.00  2.00           N
ATOM   3973  C   ASN A 706     -19.774  -9.817  19.486  1.00  2.00           C
ATOM   3974  O   ASN A 706     -18.706 -10.359  19.779  1.00  2.00           O
ATOM   3975  N   GLN A 707     -20.903 -10.006  20.166  1.00  2.00           N
ATOM   3976  CA  GLN A 707     -20.991 -10.889  21.327  1.00  2.00           C
ATOM   3977  CB  GLN A 707     -22.273 -10.573  22.115  1.00  2.00           C
ATOM   3978  CG  GLN A 707     -22.386 -11.235  23.496  1.00  2.00           C
ATOM   3979  CD  GLN A 707     -23.754 -11.053  24.151  1.00  2.00           C
ATOM   3980  OE1 GLN A 707     -23.860 -10.984  25.372  1.00  2.00           O
ATOM   3981  NE2 GLN A 707     -24.802 -10.973  23.338  1.00  2.00           N
ATOM   3982  C   GLN A 707     -21.006 -12.344  20.837  1.00  2.00           C
ATOM   3983  O   GLN A 707     -21.205 -13.281  21.615  1.00  2.00           O
ATOM   3984  N   GLU A 708     -20.758 -12.524  19.542  1.00  2.00           N
ATOM   3985  CA  GLU A 708     -20.808 -13.838  18.927  1.00  2.00           C
ATOM   3986  CB  GLU A 708     -22.145 -13.951  18.190  1.00  2.00           C
ATOM   3987  CG  GLU A 708     -22.550 -15.321  17.686  1.00  2.00           C
ATOM   3988  CD  GLU A 708     -23.945 -15.303  17.084  1.00  2.00           C
ATOM   3989  OE1 GLU A 708     -24.365 -14.245  16.565  1.00  2.00           O
ATOM   3990  OE2 GLU A 708     -24.622 -16.349  17.124  1.00  2.00           O
ATOM   3991  C   GLU A 708     -19.631 -14.095  17.977  1.00  2.00           C
ATOM   3992  O   GLU A 708     -18.954 -15.119  18.093  1.00  2.00           O
ATOM   3993  N   SER A 709     -19.392 -13.153  17.061  1.00  2.00           N
ATOM   3994  CA  SER A 709     -18.329 -13.243  16.041  1.00  2.00           C
ATOM   3995  CB  SER A 709     -18.279 -11.957  15.207  1.00  2.00           C
ATOM   3996  OG  SER A 709     -17.254 -12.014  14.230  1.00  2.00           O
ATOM   3997  C   SER A 709     -16.930 -13.568  16.571  1.00  2.00           C
ATOM   3998  O   SER A 709     -16.106 -14.140  15.853  1.00  2.00           O
ATOM   3999  N   VAL A 710     -16.668 -13.193  17.819  1.00  2.00           N
ATOM   4000  CA  VAL A 710     -15.371 -13.432  18.441  1.00  2.00           C
ATOM   4001  CB  VAL A 710     -15.057 -12.362  19.531  1.00  2.00           C
ATOM   4002  CG1 VAL A 710     -15.061 -10.963  18.925  1.00  2.00           C
ATOM   4003  CG2 VAL A 710     -13.719 -12.640  20.212  1.00  2.00           C
ATOM   4004  C   VAL A 710     -15.272 -14.839  19.034  1.00  2.00           C
ATOM   4005  O   VAL A 710     -14.295 -15.547  18.797  1.00  2.00           O
ATOM   4006  N   GLN A 711     -16.300 -15.242  19.777  1.00  2.00           N
ATOM   4007  CA  GLN A 711     -16.317 -16.531  20.465  1.00  2.00           C
ATOM   4008  CB  GLN A 711     -17.129 -16.397  21.765  1.00  2.00           C
ATOM   4009  CG  GLN A 711     -16.972 -17.492  22.833  1.00  2.00           C
ATOM   4010  CD  GLN A 711     -17.793 -18.746  22.584  1.00  2.00           C
ATOM   4011  OE1 GLN A 711     -18.749 -19.016  23.309  1.00  2.00           O
ATOM   4012  NE2 GLN A 711     -17.441 -19.505  21.554  1.00  2.00           N
ATOM   4013  C   GLN A 711     -16.823 -17.672  19.579  1.00  2.00           C
ATOM   4014  O   GLN A 711     -16.060 -18.586  19.252  1.00  2.00           O
ATOM   4015  N   LEU A 712     -18.097 -17.618  19.192  1.00  2.00           N
ATOM   4016  CA  LEU A 712     -18.711 -18.667  18.365  1.00  2.00           C
ATOM   4017  CB  LEU A 712     -20.241 -18.512  18.301  1.00  2.00           C
ATOM   4018  CG  LEU A 712     -21.177 -18.847  19.476  1.00  2.00           C
ATOM   4019  CD1 LEU A 712     -21.160 -20.345  19.787  1.00  2.00           C
ATOM   4020  CD2 LEU A 712     -20.907 -18.026  20.739  1.00  2.00           C
ATOM   4021  C   LEU A 712     -18.149 -18.794  16.949  1.00  2.00           C
ATOM   4022  O   LEU A 712     -18.152 -19.884  16.378  1.00  2.00           O
ATOM   4023  N   GLY A 713     -17.674 -17.685  16.390  1.00  2.00           N
ATOM   4024  CA  GLY A 713     -17.144 -17.675  15.028  1.00  2.00           C
ATOM   4025  C   GLY A 713     -15.639 -17.799  14.910  1.00  2.00           C
ATOM   4026  O   GLY A 713     -15.122 -18.852  14.534  1.00  2.00           O
ATOM   4027  N   ALA A 714     -14.938 -16.714  15.229  1.00  2.00           N
ATOM   4028  CA  ALA A 714     -13.479 -16.660  15.138  1.00  2.00           C
ATOM   4029  CB  ALA A 714     -12.972 -15.263  15.509  1.00  2.00           C
ATOM   4030  C   ALA A 714     -12.768 -17.733  15.962  1.00  2.00           C
ATOM   4031  O   ALA A 714     -12.078 -18.587  15.405  1.00  2.00           O
ATOM   4032  N   ILE A 715     -12.951 -17.689  17.282  1.00  2.00           N
ATOM   4033  CA  ILE A 715     -12.311 -18.637  18.203  1.00  2.00           C
ATOM   4034  CB  ILE A 715     -12.686 -18.360  19.689  1.00  2.00           C
ATOM   4035  CG1 ILE A 715     -12.102 -17.018  20.149  1.00  2.00           C
ATOM   4036  CD1 ILE A 715     -12.510 -16.603  21.557  1.00  2.00           C
ATOM   4037  CG2 ILE A 715     -12.161 -19.466  20.594  1.00  2.00           C
ATOM   4038  C   ILE A 715     -12.563 -20.101  17.842  1.00  2.00           C
ATOM   4039  O   ILE A 715     -11.632 -20.905  17.864  1.00  2.00           O
ATOM   4040  N   GLU A 716     -13.805 -20.433  17.493  1.00  2.00           N
ATOM   4041  CA  GLU A 716     -14.162 -21.807  17.129  1.00  2.00           C
ATOM   4042  CB  GLU A 716     -15.681 -21.963  16.992  1.00  2.00           C
ATOM   4043  CG  GLU A 716     -16.154 -23.409  16.879  1.00  2.00           C
ATOM   4044  CD  GLU A 716     -15.937 -24.206  18.155  1.00  2.00           C
ATOM   4045  OE1 GLU A 716     -16.382 -23.756  19.230  1.00  2.00           O
ATOM   4046  OE2 GLU A 716     -15.350 -25.302  18.076  1.00  2.00           O
ATOM   4047  C   GLU A 716     -13.446 -22.253  15.848  1.00  2.00           C
ATOM   4048  O   GLU A 716     -13.099 -23.426  15.703  1.00  2.00           O
ATOM   4049  N   ALA A 717     -13.232 -21.310  14.930  1.00  2.00           N
ATOM   4050  CA  ALA A 717     -12.526 -21.578  13.678  1.00  2.00           C
ATOM   4051  CB  ALA A 717     -12.759 -20.457  12.682  1.00  2.00           C
ATOM   4052  C   ALA A 717     -11.033 -21.755  13.951  1.00  2.00           C
ATOM   4053  O   ALA A 717     -10.372 -22.570  13.306  1.00  2.00           O
ATOM   4054  N   CYS A 718     -10.516 -20.983  14.911  1.00  2.00           N
ATOM   4055  CA  CYS A 718      -9.111 -21.058  15.324  1.00  2.00           C
ATOM   4056  CB  CYS A 718      -8.749 -19.906  16.266  1.00  2.00           C
ATOM   4057  SG  CYS A 718      -8.788 -18.265  15.526  1.00  2.00           S
ATOM   4058  C   CYS A 718      -8.845 -22.401  16.000  1.00  2.00           C
ATOM   4059  O   CYS A 718      -7.780 -23.000  15.820  1.00  2.00           O
ATOM   4060  N   VAL A 719      -9.826 -22.857  16.778  1.00  2.00           N
ATOM   4061  CA  VAL A 719      -9.769 -24.143  17.461  1.00  2.00           C
ATOM   4062  CB  VAL A 719     -11.142 -24.504  18.100  1.00  2.00           C
ATOM   4063  CG1 VAL A 719     -11.435 -23.611  19.297  1.00  2.00           C
ATOM   4064  CG2 VAL A 719     -11.191 -25.968  18.523  1.00  2.00           C
ATOM   4065  C   VAL A 719      -9.417 -25.220  16.454  1.00  2.00           C
ATOM   4066  O   VAL A 719      -8.497 -26.012  16.666  1.00  2.00           O
ATOM   4067  N   MET A 720     -10.144 -25.189  15.338  1.00  2.00           N
ATOM   4068  CA  MET A 720     -10.037 -26.165  14.262  1.00  2.00           C
ATOM   4069  CB  MET A 720     -11.136 -25.901  13.231  1.00  2.00           C
ATOM   4070  CG  MET A 720     -11.727 -27.162  12.636  1.00  2.00           C
ATOM   4071  SD  MET A 720     -12.613 -28.091  13.916  1.00  2.00           S
ATOM   4072  CE  MET A 720     -13.917 -26.947  14.369  1.00  2.00           C
ATOM   4073  C   MET A 720      -8.655 -26.187  13.601  1.00  2.00           C
ATOM   4074  O   MET A 720      -8.131 -27.267  13.313  1.00  2.00           O
ATOM   4075  N   TRP A 721      -8.067 -25.007  13.379  1.00  2.00           N
ATOM   4076  CA  TRP A 721      -6.732 -24.897  12.774  1.00  2.00           C
ATOM   4077  CB  TRP A 721      -6.261 -23.443  12.705  1.00  2.00           C
ATOM   4078  CG  TRP A 721      -6.917 -22.619  11.659  1.00  2.00           C
ATOM   4079  CD1 TRP A 721      -7.845 -21.640  11.848  1.00  2.00           C
ATOM   4080  NE1 TRP A 721      -8.216 -21.099  10.640  1.00  2.00           N
ATOM   4081  CE2 TRP A 721      -7.528 -21.734   9.639  1.00  2.00           C
ATOM   4082  CD2 TRP A 721      -6.697 -22.699  10.246  1.00  2.00           C
ATOM   4083  CE3 TRP A 721      -5.876 -23.496   9.433  1.00  2.00           C
ATOM   4084  CZ3 TRP A 721      -5.913 -23.304   8.056  1.00  2.00           C
ATOM   4085  CH2 TRP A 721      -6.753 -22.334   7.482  1.00  2.00           C
ATOM   4086  CZ2 TRP A 721      -7.565 -21.541   8.254  1.00  2.00           C
ATOM   4087  C   TRP A 721      -5.677 -25.693  13.523  1.00  2.00           C
ATOM   4088  O   TRP A 721      -4.666 -26.098  12.949  1.00  2.00           O
ATOM   4089  N   LEU A 722      -5.926 -25.911  14.809  1.00  2.00           N
ATOM   4090  CA  LEU A 722      -4.986 -26.615  15.667  1.00  2.00           C
ATOM   4091  CB  LEU A 722      -5.071 -26.072  17.099  1.00  2.00           C
ATOM   4092  CG  LEU A 722      -4.914 -24.545  17.230  1.00  2.00           C
ATOM   4093  CD1 LEU A 722      -5.060 -24.079  18.674  1.00  2.00           C
ATOM   4094  CD2 LEU A 722      -3.596 -24.022  16.646  1.00  2.00           C
ATOM   4095  C   LEU A 722      -5.087 -28.144  15.611  1.00  2.00           C
ATOM   4096  O   LEU A 722      -4.054 -28.817  15.637  1.00  2.00           O
ATOM   4097  N   LEU A 723      -6.304 -28.691  15.524  1.00  2.00           N
ATOM   4098  CA  LEU A 723      -6.470 -30.148  15.435  1.00  2.00           C
ATOM   4099  CB  LEU A 723      -7.943 -30.587  15.329  1.00  2.00           C
ATOM   4100  CG  LEU A 723      -9.093 -30.493  16.344  1.00  2.00           C
ATOM   4101  CD1 LEU A 723      -8.720 -31.134  17.675  1.00  2.00           C
ATOM   4102  CD2 LEU A 723      -9.598 -29.085  16.542  1.00  2.00           C
ATOM   4103  C   LEU A 723      -5.751 -30.656  14.197  1.00  2.00           C
ATOM   4104  O   LEU A 723      -4.889 -31.533  14.278  1.00  2.00           O
ATOM   4105  N   GLU A 724      -6.127 -30.074  13.060  1.00  2.00           N
ATOM   4106  CA  GLU A 724      -5.609 -30.414  11.734  1.00  2.00           C
ATOM   4107  CB  GLU A 724      -6.272 -29.514  10.682  1.00  2.00           C
ATOM   4108  CG  GLU A 724      -7.804 -29.587  10.677  1.00  2.00           C
ATOM   4109  CD  GLU A 724      -8.466 -28.551   9.778  1.00  2.00           C
ATOM   4110  OE1 GLU A 724      -9.692 -28.350   9.920  1.00  2.00           O
ATOM   4111  OE2 GLU A 724      -7.775 -27.926   8.945  1.00  2.00           O
ATOM   4112  C   GLU A 724      -4.087 -30.320  11.641  1.00  2.00           C
ATOM   4113  O   GLU A 724      -3.431 -31.259  11.187  1.00  2.00           O
ATOM   4114  N   ASN A 725      -3.535 -29.194  12.089  1.00  2.00           N
ATOM   4115  CA  ASN A 725      -2.091 -28.966  12.056  1.00  2.00           C
ATOM   4116  CB  ASN A 725      -1.792 -27.467  11.942  1.00  2.00           C
ATOM   4117  CG  ASN A 725      -2.347 -26.851  10.663  1.00  2.00           C
ATOM   4118  OD1 ASN A 725      -2.646 -27.551   9.692  1.00  2.00           O
ATOM   4119  ND2 ASN A 725      -2.473 -25.529  10.658  1.00  2.00           N
ATOM   4120  C   ASN A 725      -1.350 -29.585  13.245  1.00  2.00           C
ATOM   4121  O   ASN A 725      -0.226 -29.187  13.567  1.00  2.00           O
ATOM   4122  N   GLU A 726      -1.995 -30.561  13.885  1.00  2.00           N
ATOM   4123  CA  GLU A 726      -1.456 -31.299  15.038  1.00  2.00           C
ATOM   4124  CB  GLU A 726      -0.523 -32.434  14.584  1.00  2.00           C
ATOM   4125  CG  GLU A 726      -1.218 -33.506  13.731  1.00  2.00           C
ATOM   4126  CD  GLU A 726      -0.319 -34.680  13.368  1.00  2.00           C
ATOM   4127  OE1 GLU A 726      -0.751 -35.518  12.547  1.00  2.00           O
ATOM   4128  OE2 GLU A 726       0.811 -34.772  13.898  1.00  2.00           O
ATOM   4129  C   GLU A 726      -0.802 -30.432  16.118  1.00  2.00           C
ATOM   4130  O   GLU A 726       0.146 -30.852  16.787  1.00  2.00           O
ATOM   4131  N   PHE A 727      -1.340 -29.223  16.278  1.00  2.00           N
ATOM   4132  CA  PHE A 727      -0.864 -28.245  17.259  1.00  2.00           C
ATOM   4133  CB  PHE A 727      -1.343 -26.831  16.908  1.00  2.00           C
ATOM   4134  CG  PHE A 727      -0.343 -26.007  16.162  1.00  2.00           C
ATOM   4135  CD1 PHE A 727      -0.303 -26.006  14.777  1.00  2.00           C
ATOM   4136  CE1 PHE A 727       0.622 -25.226  14.097  1.00  2.00           C
ATOM   4137  CZ  PHE A 727       1.506 -24.434  14.806  1.00  2.00           C
ATOM   4138  CE2 PHE A 727       1.470 -24.424  16.186  1.00  2.00           C
ATOM   4139  CD2 PHE A 727       0.548 -25.201  16.856  1.00  2.00           C
ATOM   4140  C   PHE A 727      -1.226 -28.508  18.708  1.00  2.00           C
ATOM   4141  O   PHE A 727      -1.607 -29.613  19.094  1.00  2.00           O
ATOM   4142  N   ILE A 728      -1.101 -27.432  19.481  1.00  2.00           N
ATOM   4143  CA  ILE A 728      -1.352 -27.361  20.913  1.00  2.00           C
ATOM   4144  CB  ILE A 728      -1.082 -25.887  21.392  1.00  2.00           C
ATOM   4145  CG1 ILE A 728      -0.746 -25.786  22.895  1.00  2.00           C
ATOM   4146  CD1 ILE A 728      -1.816 -26.227  23.848  1.00  2.00           C
ATOM   4147  CG2 ILE A 728      -2.153 -24.909  20.867  1.00  2.00           C
ATOM   4148  C   ILE A 728      -2.747 -27.867  21.328  1.00  2.00           C
ATOM   4149  O   ILE A 728      -2.853 -28.753  22.174  1.00  2.00           O
ATOM   4150  N   GLN A 729      -3.798 -27.318  20.718  1.00  2.00           N
ATOM   4151  CA  GLN A 729      -5.187 -27.692  21.019  1.00  2.00           C
ATOM   4152  CB  GLN A 729      -6.135 -26.598  20.495  1.00  2.00           C
ATOM   4153  CG  GLN A 729      -7.638 -26.814  20.668  1.00  2.00           C
ATOM   4154  CD  GLN A 729      -8.235 -27.768  19.639  1.00  2.00           C
ATOM   4155  OE1 GLN A 729      -9.244 -28.428  19.894  1.00  2.00           O
ATOM   4156  NE2 GLN A 729      -7.599 -27.855  18.476  1.00  2.00           N
ATOM   4157  C   GLN A 729      -5.539 -29.083  20.485  1.00  2.00           C
ATOM   4158  O   GLN A 729      -6.594 -29.644  20.794  1.00  2.00           O
ATOM   4159  N   SER A 730      -4.623 -29.650  19.716  1.00  2.00           N
ATOM   4160  CA  SER A 730      -4.821 -30.948  19.112  1.00  2.00           C
ATOM   4161  CB  SER A 730      -3.748 -31.171  18.045  1.00  2.00           C
ATOM   4162  OG  SER A 730      -3.952 -32.380  17.340  1.00  2.00           O
ATOM   4163  C   SER A 730      -4.846 -32.135  20.076  1.00  2.00           C
ATOM   4164  O   SER A 730      -5.818 -32.887  20.098  1.00  2.00           O
ATOM   4165  N   THR A 731      -3.819 -32.265  20.909  1.00  2.00           N
ATOM   4166  CA  THR A 731      -3.670 -33.474  21.747  1.00  2.00           C
ATOM   4167  CB  THR A 731      -2.180 -33.954  21.744  1.00  2.00           C
ATOM   4168  OG1 THR A 731      -1.745 -34.101  20.383  1.00  2.00           O
ATOM   4169  CG2 THR A 731      -1.997 -35.285  22.473  1.00  2.00           C
ATOM   4170  C   THR A 731      -4.407 -33.736  23.104  1.00  2.00           C
ATOM   4171  O   THR A 731      -3.787 -33.963  24.151  1.00  2.00           O
ATOM   4172  N   GLU A 732      -5.738 -33.688  23.048  1.00  2.00           N
ATOM   4173  CA  GLU A 732      -6.611 -34.100  24.158  1.00  2.00           C
ATOM   4174  CB  GLU A 732      -6.967 -33.019  25.159  1.00  2.00           C
ATOM   4175  CG  GLU A 732      -7.706 -33.669  26.346  1.00  2.00           C
ATOM   4176  CD  GLU A 732      -8.390 -32.702  27.278  1.00  2.00           C
ATOM   4177  OE1 GLU A 732      -8.408 -32.979  28.494  1.00  2.00           O
ATOM   4178  OE2 GLU A 732      -8.912 -31.674  26.806  1.00  2.00           O
ATOM   4179  C   GLU A 732      -7.922 -34.663  23.600  1.00  2.00           C
ATOM   4180  O   GLU A 732      -8.350 -35.760  23.989  1.00  2.00           O
ATOM   4181  N   ALA A 733      -8.557 -33.903  22.702  1.00  2.00           N
ATOM   4182  CA  ALA A 733      -9.818 -34.304  22.115  1.00  2.00           C
ATOM   4183  CB  ALA A 733      -9.903 -33.839  20.687  1.00  2.00           C
ATOM   4184  C   ALA A 733      -9.884 -35.809  22.210  1.00  2.00           C
ATOM   4185  O   ALA A 733     -10.767 -36.355  22.869  1.00  2.00           O
ATOM   4186  N   SER A 734      -8.892 -36.461  21.607  1.00  2.00           N
ATOM   4187  CA  SER A 734      -8.804 -37.915  21.609  1.00  2.00           C
ATOM   4188  CB  SER A 734      -8.387 -38.458  20.229  1.00  2.00           C
ATOM   4189  OG  SER A 734      -7.158 -37.903  19.791  1.00  2.00           O
ATOM   4190  C   SER A 734      -7.904 -38.445  22.723  1.00  2.00           C
ATOM   4191  O   SER A 734      -8.291 -39.384  23.422  1.00  2.00           O
ATOM   4192  N   ASP A 735      -6.726 -37.845  22.897  1.00  2.00           N
ATOM   4193  CA  ASP A 735      -5.793 -38.285  23.942  1.00  2.00           C
ATOM   4194  CB  ASP A 735      -4.641 -37.295  24.118  1.00  2.00           C
ATOM   4195  CG  ASP A 735      -3.573 -37.803  25.071  1.00  2.00           C
ATOM   4196  OD1 ASP A 735      -3.306 -37.120  26.074  1.00  2.00           O
ATOM   4197  OD2 ASP A 735      -3.024 -38.899  24.838  1.00  2.00           O
ATOM   4198  C   ASP A 735      -6.559 -38.459  25.256  1.00  2.00           C
ATOM   4199  O   ASP A 735      -6.619 -39.563  25.804  1.00  2.00           O
ATOM   4200  N   GLY A 736      -7.140 -37.366  25.747  1.00  2.00           N
ATOM   4201  CA  GLY A 736      -7.974 -37.387  26.942  1.00  2.00           C
ATOM   4202  C   GLY A 736      -9.365 -37.740  26.449  1.00  2.00           C
ATOM   4203  O   GLY A 736     -10.141 -36.866  26.061  1.00  2.00           O
ATOM   4204  N   THR A 737      -9.666 -39.037  26.454  1.00  2.00           N
ATOM   4205  CA  THR A 737     -10.937 -39.581  25.972  1.00  2.00           C
ATOM   4206  CB  THR A 737     -10.788 -41.101  25.755  1.00  2.00           C
ATOM   4207  OG1 THR A 737      -9.494 -41.380  25.202  1.00  2.00           O
ATOM   4208  CG2 THR A 737     -11.882 -41.647  24.833  1.00  2.00           C
ATOM   4209  C   THR A 737     -12.096 -39.288  26.942  1.00  2.00           C
ATOM   4210  O   THR A 737     -13.030 -40.085  27.082  1.00  2.00           O
ATOM   4211  N   GLU A 738     -12.027 -38.126  27.590  1.00  2.00           N
ATOM   4212  CA  GLU A 738     -13.016 -37.685  28.577  1.00  2.00           C
ATOM   4213  CB  GLU A 738     -12.314 -36.883  29.682  1.00  2.00           C
ATOM   4214  CG  GLU A 738     -11.368 -37.676  30.577  1.00  2.00           C
ATOM   4215  CD  GLU A 738     -12.084 -38.583  31.568  1.00  2.00           C
ATOM   4216  OE1 GLU A 738     -13.325 -38.721  31.488  1.00  2.00           O
ATOM   4217  OE2 GLU A 738     -11.397 -39.152  32.443  1.00  2.00           O
ATOM   4218  C   GLU A 738     -14.147 -36.831  28.008  1.00  2.00           C
ATOM   4219  O   GLU A 738     -15.196 -36.682  28.642  1.00  2.00           O
ATOM   4220  N   GLY A 739     -13.935 -36.276  26.818  1.00  2.00           N
ATOM   4221  CA  GLY A 739     -14.906 -35.377  26.203  1.00  2.00           C
ATOM   4222  C   GLY A 739     -14.370 -33.960  26.316  1.00  2.00           C
ATOM   4223  O   GLY A 739     -14.883 -33.030  25.687  1.00  2.00           O
ATOM   4224  N   LYS A 740     -13.338 -33.804  27.145  1.00  2.00           N
ATOM   4225  CA  LYS A 740     -12.657 -32.533  27.331  1.00  2.00           C
ATOM   4226  CB  LYS A 740     -11.714 -32.586  28.540  1.00  2.00           C
ATOM   4227  CG  LYS A 740     -12.364 -32.966  29.878  1.00  2.00           C
ATOM   4228  CD  LYS A 740     -13.401 -31.947  30.340  1.00  2.00           C
ATOM   4229  CE  LYS A 740     -14.042 -32.351  31.656  1.00  2.00           C
ATOM   4230  NZ  LYS A 740     -14.780 -33.639  31.565  1.00  2.00           N
ATOM   4231  C   LYS A 740     -11.870 -32.351  26.043  1.00  2.00           C
ATOM   4232  O   LYS A 740     -10.897 -33.058  25.797  1.00  2.00           O
ATOM   4233  N   VAL A 741     -12.310 -31.419  25.209  1.00  2.00           N
ATOM   4234  CA  VAL A 741     -11.684 -31.204  23.904  1.00  2.00           C
ATOM   4235  CB  VAL A 741     -12.734 -30.784  22.841  1.00  2.00           C
ATOM   4236  CG1 VAL A 741     -13.619 -29.672  23.371  1.00  2.00           C
ATOM   4237  CG2 VAL A 741     -13.594 -31.978  22.453  1.00  2.00           C
ATOM   4238  C   VAL A 741     -10.461 -30.287  23.823  1.00  2.00           C
ATOM   4239  O   VAL A 741      -9.878 -30.157  22.743  1.00  2.00           O
ATOM   4240  N   TYR A 742     -10.057 -29.679  24.944  1.00  2.00           N
ATOM   4241  CA  TYR A 742      -8.926 -28.726  24.943  1.00  2.00           C
ATOM   4242  CB  TYR A 742      -9.466 -27.281  24.995  1.00  2.00           C
ATOM   4243  CG  TYR A 742     -10.597 -27.014  24.008  1.00  2.00           C
ATOM   4244  CD1 TYR A 742     -10.388 -27.118  22.633  1.00  2.00           C
ATOM   4245  CE1 TYR A 742     -11.415 -26.892  21.720  1.00  2.00           C
ATOM   4246  CZ  TYR A 742     -12.665 -26.521  22.172  1.00  2.00           C
ATOM   4247  OH  TYR A 742     -13.668 -26.288  21.256  1.00  2.00           O
ATOM   4248  CE2 TYR A 742     -12.901 -26.390  23.536  1.00  2.00           C
ATOM   4249  CD2 TYR A 742     -11.867 -26.637  24.448  1.00  2.00           C
ATOM   4250  C   TYR A 742      -7.819 -28.986  26.007  1.00  2.00           C
ATOM   4251  O   TYR A 742      -8.011 -28.742  27.205  1.00  2.00           O
ATOM   4252  N   HIS A 743      -6.652 -29.437  25.527  1.00  2.00           N
ATOM   4253  CA  HIS A 743      -5.492 -29.846  26.346  1.00  2.00           C
ATOM   4254  CB  HIS A 743      -5.703 -31.341  26.605  1.00  2.00           C
ATOM   4255  CG  HIS A 743      -4.964 -31.924  27.770  1.00  2.00           C
ATOM   4256  ND1 HIS A 743      -4.070 -32.966  27.629  1.00  2.00           N
ATOM   4257  CE1 HIS A 743      -3.603 -33.306  28.816  1.00  2.00           C
ATOM   4258  NE2 HIS A 743      -4.171 -32.531  29.724  1.00  2.00           N
ATOM   4259  CD2 HIS A 743      -5.040 -31.671  29.098  1.00  2.00           C
ATOM   4260  C   HIS A 743      -4.250 -29.595  25.459  1.00  2.00           C
ATOM   4261  O   HIS A 743      -4.406 -29.147  24.322  1.00  2.00           O
ATOM   4262  N   PRO A 744      -3.019 -29.878  25.951  1.00  2.00           N
ATOM   4263  CA  PRO A 744      -1.849 -29.629  25.104  1.00  2.00           C
ATOM   4264  CB  PRO A 744      -0.775 -29.311  26.134  1.00  2.00           C
ATOM   4265  CG  PRO A 744      -1.092 -30.221  27.254  1.00  2.00           C
ATOM   4266  CD  PRO A 744      -2.599 -30.355  27.281  1.00  2.00           C
ATOM   4267  C   PRO A 744      -1.336 -30.786  24.228  1.00  2.00           C
ATOM   4268  O   PRO A 744      -1.959 -31.845  24.133  1.00  2.00           O
ATOM   4269  N   THR A 745      -0.183 -30.539  23.606  1.00  2.00           N
ATOM   4270  CA  THR A 745       0.535 -31.488  22.761  1.00  2.00           C
ATOM   4271  CB  THR A 745       0.246 -31.250  21.267  1.00  2.00           C
ATOM   4272  OG1 THR A 745      -1.166 -31.275  21.034  1.00  2.00           O
ATOM   4273  CG2 THR A 745       0.926 -32.307  20.388  1.00  2.00           C
ATOM   4274  C   THR A 745       2.016 -31.222  23.011  1.00  2.00           C
ATOM   4275  O   THR A 745       2.393 -30.089  23.335  1.00  2.00           O
ATOM   4276  N   HIS A 746       2.853 -32.251  22.869  1.00  2.00           N
ATOM   4277  CA  HIS A 746       4.301 -32.099  23.062  1.00  2.00           C
ATOM   4278  CB  HIS A 746       5.033 -33.420  22.801  1.00  2.00           C
ATOM   4279  CG  HIS A 746       4.894 -33.923  21.398  1.00  2.00           C
ATOM   4280  ND1 HIS A 746       3.867 -34.753  21.003  1.00  2.00           N
ATOM   4281  CE1 HIS A 746       3.998 -35.028  19.718  1.00  2.00           C
ATOM   4282  NE2 HIS A 746       5.073 -34.407  19.265  1.00  2.00           N
ATOM   4283  CD2 HIS A 746       5.652 -33.710  20.296  1.00  2.00           C
ATOM   4284  C   HIS A 746       4.842 -31.000  22.146  1.00  2.00           C
ATOM   4285  O   HIS A 746       5.799 -30.299  22.487  1.00  2.00           O
ATOM   4286  N   LEU A 747       4.204 -30.860  20.984  1.00  2.00           N
ATOM   4287  CA  LEU A 747       4.561 -29.858  19.993  1.00  2.00           C
ATOM   4288  CB  LEU A 747       3.971 -30.245  18.631  1.00  2.00           C
ATOM   4289  CG  LEU A 747       4.243 -29.399  17.387  1.00  2.00           C
ATOM   4290  CD1 LEU A 747       5.733 -29.287  17.106  1.00  2.00           C
ATOM   4291  CD2 LEU A 747       3.527 -30.013  16.199  1.00  2.00           C
ATOM   4292  C   LEU A 747       4.060 -28.483  20.430  1.00  2.00           C
ATOM   4293  O   LEU A 747       4.730 -27.470  20.211  1.00  2.00           O
ATOM   4294  N   GLY A 748       2.886 -28.459  21.058  1.00  2.00           N
ATOM   4295  CA  GLY A 748       2.282 -27.222  21.541  1.00  2.00           C
ATOM   4296  C   GLY A 748       3.013 -26.591  22.712  1.00  2.00           C
ATOM   4297  O   GLY A 748       2.982 -25.368  22.883  1.00  2.00           O
ATOM   4298  N   SER A 749       3.661 -27.429  23.522  1.00  2.00           N
ATOM   4299  CA  SER A 749       4.434 -26.975  24.677  1.00  2.00           C
ATOM   4300  CB  SER A 749       4.891 -28.168  25.522  1.00  2.00           C
ATOM   4301  OG  SER A 749       5.661 -29.075  24.753  1.00  2.00           O
ATOM   4302  C   SER A 749       5.633 -26.157  24.222  1.00  2.00           C
ATOM   4303  O   SER A 749       5.953 -25.128  24.813  1.00  2.00           O
ATOM   4304  N   ALA A 750       6.278 -26.624  23.157  1.00  2.00           N
ATOM   4305  CA  ALA A 750       7.437 -25.957  22.584  1.00  2.00           C
ATOM   4306  CB  ALA A 750       8.074 -26.838  21.525  1.00  2.00           C
ATOM   4307  C   ALA A 750       7.063 -24.602  21.989  1.00  2.00           C
ATOM   4308  O   ALA A 750       7.797 -23.625  22.149  1.00  2.00           O
ATOM   4309  N   THR A 751       5.911 -24.553  21.321  1.00  2.00           N
ATOM   4310  CA  THR A 751       5.430 -23.336  20.661  1.00  2.00           C
ATOM   4311  CB  THR A 751       4.228 -23.638  19.734  1.00  2.00           C
ATOM   4312  OG1 THR A 751       4.524 -24.785  18.930  1.00  2.00           O
ATOM   4313  CG2 THR A 751       3.925 -22.455  18.823  1.00  2.00           C
ATOM   4314  C   THR A 751       5.088 -22.202  21.635  1.00  2.00           C
ATOM   4315  O   THR A 751       5.416 -21.043  21.373  1.00  2.00           O
ATOM   4316  N   LEU A 752       4.448 -22.528  22.757  1.00  2.00           N
ATOM   4317  CA  LEU A 752       4.082 -21.493  23.724  1.00  2.00           C
ATOM   4318  CB  LEU A 752       2.967 -21.954  24.677  1.00  2.00           C
ATOM   4319  CG  LEU A 752       2.291 -20.908  25.586  1.00  2.00           C
ATOM   4320  CD1 LEU A 752       3.160 -20.450  26.751  1.00  2.00           C
ATOM   4321  CD2 LEU A 752       1.798 -19.706  24.785  1.00  2.00           C
ATOM   4322  C   LEU A 752       5.297 -20.973  24.482  1.00  2.00           C
ATOM   4323  O   LEU A 752       5.510 -19.762  24.540  1.00  2.00           O
ATOM   4324  N   SER A 753       6.089 -21.886  25.043  1.00  2.00           N
ATOM   4325  CA  SER A 753       7.292 -21.523  25.797  1.00  2.00           C
ATOM   4326  CB  SER A 753       7.994 -22.775  26.332  1.00  2.00           C
ATOM   4327  OG  SER A 753       8.423 -23.613  25.276  1.00  2.00           O
ATOM   4328  C   SER A 753       8.257 -20.683  24.952  1.00  2.00           C
ATOM   4329  O   SER A 753       9.109 -19.966  25.489  1.00  2.00           O
ATOM   4330  N   SER A 754       8.092 -20.769  23.633  1.00  2.00           N
ATOM   4331  CA  SER A 754       8.912 -20.032  22.673  1.00  2.00           C
ATOM   4332  CB  SER A 754       9.211 -20.914  21.459  1.00  2.00           C
ATOM   4333  OG  SER A 754      10.012 -20.237  20.513  1.00  2.00           O
ATOM   4334  C   SER A 754       8.284 -18.690  22.253  1.00  2.00           C
ATOM   4335  O   SER A 754       8.815 -17.992  21.385  1.00  2.00           O
ATOM   4336  N   SER A 755       7.146 -18.356  22.867  1.00  2.00           N
ATOM   4337  CA  SER A 755       6.415 -17.089  22.654  1.00  2.00           C
ATOM   4338  CB  SER A 755       7.189 -15.919  23.292  1.00  2.00           C
ATOM   4339  OG  SER A 755       6.477 -14.696  23.193  1.00  2.00           O
ATOM   4340  C   SER A 755       5.967 -16.729  21.221  1.00  2.00           C
ATOM   4341  O   SER A 755       5.278 -15.722  21.028  1.00  2.00           O
ATOM   4342  N   LEU A 756       6.341 -17.539  20.232  1.00  2.00           N
ATOM   4343  CA  LEU A 756       5.963 -17.278  18.836  1.00  2.00           C
ATOM   4344  CB  LEU A 756       6.922 -17.984  17.862  1.00  2.00           C
ATOM   4345  CG  LEU A 756       6.915 -19.507  17.667  1.00  2.00           C
ATOM   4346  CD1 LEU A 756       8.013 -19.914  16.704  1.00  2.00           C
ATOM   4347  CD2 LEU A 756       7.087 -20.261  18.959  1.00  2.00           C
ATOM   4348  C   LEU A 756       4.516 -17.706  18.578  1.00  2.00           C
ATOM   4349  O   LEU A 756       3.956 -18.473  19.354  1.00  2.00           O
ATOM   4350  N   SER A 757       3.926 -17.212  17.487  1.00  2.00           N
ATOM   4351  CA  SER A 757       2.534 -17.524  17.106  1.00  2.00           C
ATOM   4352  CB  SER A 757       2.111 -16.668  15.903  1.00  2.00           C
ATOM   4353  OG  SER A 757       2.164 -15.285  16.207  1.00  2.00           O
ATOM   4354  C   SER A 757       2.282 -19.030  16.841  1.00  2.00           C
ATOM   4355  O   SER A 757       3.232 -19.815  16.801  1.00  2.00           O
ATOM   4356  N   PRO A 758       1.002 -19.441  16.674  1.00  2.00           N
ATOM   4357  CA  PRO A 758       0.692 -20.853  16.454  1.00  2.00           C
ATOM   4358  CB  PRO A 758      -0.618 -21.021  17.225  1.00  2.00           C
ATOM   4359  CG  PRO A 758      -1.278 -19.673  17.112  1.00  2.00           C
ATOM   4360  CD  PRO A 758      -0.238 -18.646  16.729  1.00  2.00           C
ATOM   4361  C   PRO A 758       0.504 -21.276  14.988  1.00  2.00           C
ATOM   4362  O   PRO A 758       1.487 -21.393  14.257  1.00  2.00           O
ATOM   4363  N   ALA A 759      -0.754 -21.509  14.593  1.00  2.00           N
ATOM   4364  CA  ALA A 759      -1.166 -21.956  13.244  1.00  2.00           C
ATOM   4365  CB  ALA A 759      -2.678 -21.801  13.080  1.00  2.00           C
ATOM   4366  C   ALA A 759      -0.445 -21.323  12.054  1.00  2.00           C
ATOM   4367  O   ALA A 759      -0.417 -21.887  10.960  1.00  2.00           O
ATOM   4368  N   ASP A 760       0.110 -20.137  12.275  1.00  2.00           N
ATOM   4369  CA  ASP A 760       0.852 -19.416  11.254  1.00  2.00           C
ATOM   4370  CB  ASP A 760       0.611 -17.904  11.394  1.00  2.00           C
ATOM   4371  CG  ASP A 760      -0.754 -17.469  10.894  1.00  2.00           C
ATOM   4372  OD1 ASP A 760      -1.486 -16.799  11.649  1.00  2.00           O
ATOM   4373  OD2 ASP A 760      -1.102 -17.805   9.746  1.00  2.00           O
ATOM   4374  C   ASP A 760       2.355 -19.731  11.297  1.00  2.00           C
ATOM   4375  O   ASP A 760       2.982 -19.897  10.247  1.00  2.00           O
ATOM   4376  N   THR A 761       2.917 -19.843  12.505  1.00  2.00           N
ATOM   4377  CA  THR A 761       4.362 -20.062  12.685  1.00  2.00           C
ATOM   4378  CB  THR A 761       4.854 -19.531  14.049  1.00  2.00           C
ATOM   4379  OG1 THR A 761       4.177 -18.321  14.383  1.00  2.00           O
ATOM   4380  CG2 THR A 761       6.351 -19.297  14.019  1.00  2.00           C
ATOM   4381  C   THR A 761       4.847 -21.507  12.564  1.00  2.00           C
ATOM   4382  O   THR A 761       5.314 -21.919  11.504  1.00  2.00           O
ATOM   4383  N   LEU A 762       4.764 -22.255  13.666  1.00  2.00           N
ATOM   4384  CA  LEU A 762       5.218 -23.646  13.725  1.00  2.00           C
ATOM   4385  CB  LEU A 762       4.797 -24.300  15.051  1.00  2.00           C
ATOM   4386  CG  LEU A 762       5.013 -25.790  15.378  1.00  2.00           C
ATOM   4387  CD1 LEU A 762       4.004 -26.714  14.694  1.00  2.00           C
ATOM   4388  CD2 LEU A 762       6.440 -26.236  15.094  1.00  2.00           C
ATOM   4389  C   LEU A 762       4.747 -24.462  12.533  1.00  2.00           C
ATOM   4390  O   LEU A 762       5.437 -25.379  12.090  1.00  2.00           O
ATOM   4391  N   ASP A 763       3.572 -24.102  12.020  1.00  2.00           N
ATOM   4392  CA  ASP A 763       2.966 -24.762  10.872  1.00  2.00           C
ATOM   4393  CB  ASP A 763       1.682 -24.040  10.471  1.00  2.00           C
ATOM   4394  CG  ASP A 763       0.839 -24.840   9.504  1.00  2.00           C
ATOM   4395  OD1 ASP A 763       0.905 -26.088   9.541  1.00  2.00           O
ATOM   4396  OD2 ASP A 763       0.087 -24.222   8.722  1.00  2.00           O
ATOM   4397  C   ASP A 763       3.942 -24.801   9.695  1.00  2.00           C
ATOM   4398  O   ASP A 763       4.001 -25.795   8.974  1.00  2.00           O
ATOM   4399  N   ILE A 764       4.714 -23.727   9.519  1.00  2.00           N
ATOM   4400  CA  ILE A 764       5.703 -23.672   8.440  1.00  2.00           C
ATOM   4401  CB  ILE A 764       6.024 -22.220   7.954  1.00  2.00           C
ATOM   4402  CG1 ILE A 764       6.979 -21.484   8.899  1.00  2.00           C
ATOM   4403  CD1 ILE A 764       7.435 -20.137   8.369  1.00  2.00           C
ATOM   4404  CG2 ILE A 764       4.728 -21.439   7.682  1.00  2.00           C
ATOM   4405  C   ILE A 764       6.974 -24.456   8.811  1.00  2.00           C
ATOM   4406  O   ILE A 764       7.741 -24.851   7.931  1.00  2.00           O
ATOM   4407  N   PHE A 765       7.190 -24.674  10.109  1.00  2.00           N
ATOM   4408  CA  PHE A 765       8.331 -25.466  10.569  1.00  2.00           C
ATOM   4409  CB  PHE A 765       8.849 -25.009  11.933  1.00  2.00           C
ATOM   4410  CG  PHE A 765       9.302 -23.574  11.971  1.00  2.00           C
ATOM   4411  CD1 PHE A 765       8.919 -22.739  13.020  1.00  2.00           C
ATOM   4412  CE1 PHE A 765       9.339 -21.414  13.064  1.00  2.00           C
ATOM   4413  CZ  PHE A 765      10.123 -20.907  12.035  1.00  2.00           C
ATOM   4414  CE2 PHE A 765      10.493 -21.720  10.977  1.00  2.00           C
ATOM   4415  CD2 PHE A 765      10.082 -23.046  10.946  1.00  2.00           C
ATOM   4416  C   PHE A 765       7.947 -26.942  10.629  1.00  2.00           C
ATOM   4417  O   PHE A 765       8.811 -27.812  10.768  1.00  2.00           O
ATOM   4418  N   ALA A 766       6.642 -27.204  10.537  1.00  2.00           N
ATOM   4419  CA  ALA A 766       6.089 -28.557  10.530  1.00  2.00           C
ATOM   4420  CB  ALA A 766       4.710 -28.583  11.171  1.00  2.00           C
ATOM   4421  C   ALA A 766       6.020 -29.041   9.087  1.00  2.00           C
ATOM   4422  O   ALA A 766       6.418 -30.167   8.786  1.00  2.00           O
ATOM   4423  N   ASP A 767       5.519 -28.178   8.202  1.00  2.00           N
ATOM   4424  CA  ASP A 767       5.432 -28.469   6.772  1.00  2.00           C
ATOM   4425  CB  ASP A 767       4.410 -27.548   6.085  1.00  2.00           C
ATOM   4426  CG  ASP A 767       2.994 -27.704   6.635  1.00  2.00           C
ATOM   4427  OD1 ASP A 767       2.765 -28.564   7.511  1.00  2.00           O
ATOM   4428  OD2 ASP A 767       2.102 -26.955   6.183  1.00  2.00           O
ATOM   4429  C   ASP A 767       6.825 -28.254   6.177  1.00  2.00           C
ATOM   4430  O   ASP A 767       6.998 -27.526   5.194  1.00  2.00           O
ATOM   4431  N   LEU A 768       7.810 -28.911   6.787  1.00  2.00           N
ATOM   4432  CA  LEU A 768       9.209 -28.798   6.396  1.00  2.00           C
ATOM   4433  CB  LEU A 768       9.971 -28.005   7.468  1.00  2.00           C
ATOM   4434  CG  LEU A 768      11.461 -27.692   7.320  1.00  2.00           C
ATOM   4435  CD1 LEU A 768      11.733 -26.774   6.134  1.00  2.00           C
ATOM   4436  CD2 LEU A 768      11.966 -27.074   8.611  1.00  2.00           C
ATOM   4437  C   LEU A 768       9.858 -30.167   6.179  1.00  2.00           C
ATOM   4438  O   LEU A 768      10.315 -30.813   7.126  1.00  2.00           O
ATOM   4439  N   GLN A 769       9.887 -30.595   4.922  1.00  2.00           N
ATOM   4440  CA  GLN A 769      10.480 -31.863   4.518  1.00  2.00           C
ATOM   4441  CB  GLN A 769       9.495 -32.607   3.598  1.00  2.00           C
ATOM   4442  CG  GLN A 769       9.840 -34.069   3.259  1.00  2.00           C
ATOM   4443  CD  GLN A 769       9.454 -35.054   4.357  1.00  2.00           C
ATOM   4444  OE1 GLN A 769      10.298 -35.789   4.875  1.00  2.00           O
ATOM   4445  NE2 GLN A 769       8.175 -35.059   4.729  1.00  2.00           N
ATOM   4446  C   GLN A 769      11.746 -31.511   3.732  1.00  2.00           C
ATOM   4447  O   GLN A 769      12.304 -32.350   3.018  1.00  2.00           O
ATOM   4448  N   ARG A 770      12.207 -30.268   3.882  1.00  2.00           N
ATOM   4449  CA  ARG A 770      13.349 -29.766   3.110  1.00  2.00           C
ATOM   4450  CB  ARG A 770      12.959 -28.465   2.389  1.00  2.00           C
ATOM   4451  CG  ARG A 770      11.666 -28.515   1.548  1.00  2.00           C
ATOM   4452  CD  ARG A 770      11.661 -29.556   0.426  1.00  2.00           C
ATOM   4453  NE  ARG A 770      12.802 -29.432  -0.479  1.00  2.00           N
ATOM   4454  CZ  ARG A 770      13.832 -30.274  -0.520  1.00  2.00           C
ATOM   4455  NH1 ARG A 770      13.864 -31.343   0.266  1.00  2.00           N
ATOM   4456  NH2 ARG A 770      14.818 -30.063  -1.379  1.00  2.00           N
ATOM   4457  C   ARG A 770      14.661 -29.535   3.865  1.00  2.00           C
ATOM   4458  O   ARG A 770      15.737 -29.890   3.376  1.00  2.00           O
ATOM   4459  N   ALA A 771      14.566 -28.928   5.043  1.00  2.00           N
ATOM   4460  CA  ALA A 771      15.740 -28.583   5.848  1.00  2.00           C
ATOM   4461  CB  ALA A 771      15.321 -27.727   7.034  1.00  2.00           C
ATOM   4462  C   ALA A 771      16.601 -29.750   6.329  1.00  2.00           C
ATOM   4463  O   ALA A 771      17.810 -29.591   6.490  1.00  2.00           O
ATOM   4464  N   MET A 772      15.979 -30.910   6.532  1.00  2.00           N
ATOM   4465  CA  MET A 772      16.647 -32.108   7.077  1.00  2.00           C
ATOM   4466  CB  MET A 772      15.669 -33.291   7.159  1.00  2.00           C
ATOM   4467  CG  MET A 772      16.253 -34.594   7.695  1.00  2.00           C
ATOM   4468  SD  MET A 772      17.162 -35.525   6.452  1.00  2.00           S
ATOM   4469  CE  MET A 772      15.814 -36.011   5.380  1.00  2.00           C
ATOM   4470  C   MET A 772      18.024 -32.512   6.516  1.00  2.00           C
ATOM   4471  O   MET A 772      18.917 -32.866   7.293  1.00  2.00           O
ATOM   4472  N   LYS A 773      18.206 -32.459   5.201  1.00  2.00           N
ATOM   4473  CA  LYS A 773      19.496 -32.819   4.613  1.00  2.00           C
ATOM   4474  CB  LYS A 773      19.550 -34.315   4.316  1.00  2.00           C
ATOM   4475  CG  LYS A 773      20.867 -34.780   3.717  1.00  2.00           C
ATOM   4476  CD  LYS A 773      20.714 -36.116   3.000  1.00  2.00           C
ATOM   4477  CE  LYS A 773      19.708 -36.022   1.847  1.00  2.00           C
ATOM   4478  NZ  LYS A 773      20.056 -34.957   0.856  1.00  2.00           N
ATOM   4479  C   LYS A 773      19.778 -32.035   3.337  1.00  2.00           C
ATOM   4480  O   LYS A 773      19.064 -32.183   2.344  1.00  2.00           O
ATOM   4481  N   GLY A 774      20.830 -31.218   3.367  1.00  2.00           N
ATOM   4482  CA  GLY A 774      21.226 -30.408   2.215  1.00  2.00           C
ATOM   4483  C   GLY A 774      22.445 -30.974   1.514  1.00  2.00           C
ATOM   4484  O   GLY A 774      22.415 -32.100   1.018  1.00  2.00           O
ATOM   4485  N   PHE A 775      23.516 -30.187   1.478  1.00  2.00           N
ATOM   4486  CA  PHE A 775      24.782 -30.571   0.851  1.00  2.00           C
ATOM   4487  CB  PHE A 775      24.697 -30.345  -0.668  1.00  2.00           C
ATOM   4488  CG  PHE A 775      25.899 -30.824  -1.441  1.00  2.00           C
ATOM   4489  CD1 PHE A 775      26.182 -32.184  -1.547  1.00  2.00           C
ATOM   4490  CE1 PHE A 775      27.285 -32.629  -2.271  1.00  2.00           C
ATOM   4491  CZ  PHE A 775      28.100 -31.713  -2.924  1.00  2.00           C
ATOM   4492  CE2 PHE A 775      27.812 -30.356  -2.848  1.00  2.00           C
ATOM   4493  CD2 PHE A 775      26.712 -29.920  -2.113  1.00  2.00           C
ATOM   4494  C   PHE A 775      25.886 -29.735   1.503  1.00  2.00           C
ATOM   4495  O   PHE A 775      25.589 -28.865   2.327  1.00  2.00           O
ATOM   4496  N   VAL A 776      27.151 -30.007   1.180  1.00  2.00           N
ATOM   4497  CA  VAL A 776      28.253 -29.221   1.751  1.00  2.00           C
ATOM   4498  CB  VAL A 776      29.664 -29.831   1.481  1.00  2.00           C
ATOM   4499  CG1 VAL A 776      29.973 -29.908  -0.010  1.00  2.00           C
ATOM   4500  CG2 VAL A 776      29.790 -31.205   2.133  1.00  2.00           C
ATOM   4501  C   VAL A 776      28.150 -27.766   1.279  1.00  2.00           C
ATOM   4502  O   VAL A 776      27.806 -27.502   0.123  1.00  2.00           O
ATOM   4503  N   LEU A 777      28.419 -26.837   2.197  1.00  2.00           N
ATOM   4504  CA  LEU A 777      28.331 -25.387   1.955  1.00  2.00           C
ATOM   4505  CB  LEU A 777      28.973 -24.978   0.613  1.00  2.00           C
ATOM   4506  CG  LEU A 777      29.293 -23.518   0.234  1.00  2.00           C
ATOM   4507  CD1 LEU A 777      30.206 -23.482  -0.989  1.00  2.00           C
ATOM   4508  CD2 LEU A 777      28.063 -22.642  -0.002  1.00  2.00           C
ATOM   4509  C   LEU A 777      26.867 -24.924   2.083  1.00  2.00           C
ATOM   4510  O   LEU A 777      26.601 -23.734   2.282  1.00  2.00           O
ATOM   4511  N   GLU A 778      25.932 -25.871   1.975  1.00  2.00           N
ATOM   4512  CA  GLU A 778      24.507 -25.582   2.142  1.00  2.00           C
ATOM   4513  CB  GLU A 778      23.620 -26.548   1.350  1.00  2.00           C
ATOM   4514  CG  GLU A 778      23.813 -26.524  -0.159  1.00  2.00           C
ATOM   4515  CD  GLU A 778      22.819 -27.415  -0.896  1.00  2.00           C
ATOM   4516  OE1 GLU A 778      21.892 -27.956  -0.252  1.00  2.00           O
ATOM   4517  OE2 GLU A 778      22.965 -27.573  -2.127  1.00  2.00           O
ATOM   4518  C   GLU A 778      24.201 -25.671   3.636  1.00  2.00           C
ATOM   4519  O   GLU A 778      23.815 -26.723   4.155  1.00  2.00           O
ATOM   4520  N   ASN A 779      24.391 -24.549   4.317  1.00  2.00           N
ATOM   4521  CA  ASN A 779      24.194 -24.462   5.753  1.00  2.00           C
ATOM   4522  CB  ASN A 779      25.572 -24.322   6.434  1.00  2.00           C
ATOM   4523  CG  ASN A 779      25.485 -23.941   7.915  1.00  2.00           C
ATOM   4524  OD1 ASN A 779      24.632 -24.420   8.661  1.00  2.00           O
ATOM   4525  ND2 ASN A 779      26.405 -23.088   8.345  1.00  2.00           N
ATOM   4526  C   ASN A 779      23.304 -23.293   6.141  1.00  2.00           C
ATOM   4527  O   ASN A 779      22.257 -23.470   6.765  1.00  2.00           O
ATOM   4528  N   ASP A 780      23.728 -22.102   5.732  1.00  2.00           N
ATOM   4529  CA  ASP A 780      23.071 -20.854   6.100  1.00  2.00           C
ATOM   4530  CB  ASP A 780      24.111 -19.720   6.071  1.00  2.00           C
ATOM   4531  CG  ASP A 780      23.550 -18.396   6.528  1.00  2.00           C
ATOM   4532  OD1 ASP A 780      22.361 -18.336   6.878  1.00  2.00           O
ATOM   4533  OD2 ASP A 780      24.305 -17.410   6.542  1.00  2.00           O
ATOM   4534  C   ASP A 780      21.800 -20.464   5.326  1.00  2.00           C
ATOM   4535  O   ASP A 780      20.700 -20.516   5.878  1.00  2.00           O
ATOM   4536  N   LEU A 781      21.969 -20.064   4.069  1.00  2.00           N
ATOM   4537  CA  LEU A 781      20.873 -19.580   3.217  1.00  2.00           C
ATOM   4538  CB  LEU A 781      21.244 -19.676   1.723  1.00  2.00           C
ATOM   4539  CG  LEU A 781      22.380 -18.817   1.135  1.00  2.00           C
ATOM   4540  CD1 LEU A 781      22.093 -17.321   1.280  1.00  2.00           C
ATOM   4541  CD2 LEU A 781      23.756 -19.164   1.713  1.00  2.00           C
ATOM   4542  C   LEU A 781      19.457 -20.123   3.476  1.00  2.00           C
ATOM   4543  O   LEU A 781      18.619 -19.405   4.029  1.00  2.00           O
ATOM   4544  N   HIS A 782      19.209 -21.377   3.095  1.00  2.00           N
ATOM   4545  CA  HIS A 782      17.886 -22.016   3.222  1.00  2.00           C
ATOM   4546  CB  HIS A 782      17.954 -23.501   2.840  1.00  2.00           C
ATOM   4547  CG  HIS A 782      18.619 -24.367   3.863  1.00  2.00           C
ATOM   4548  ND1 HIS A 782      19.979 -24.345   4.092  1.00  2.00           N
ATOM   4549  CE1 HIS A 782      20.278 -25.215   5.039  1.00  2.00           C
ATOM   4550  NE2 HIS A 782      19.164 -25.810   5.426  1.00  2.00           N
ATOM   4551  CD2 HIS A 782      18.112 -25.299   4.705  1.00  2.00           C
ATOM   4552  C   HIS A 782      17.210 -21.841   4.586  1.00  2.00           C
ATOM   4553  O   HIS A 782      16.026 -21.511   4.660  1.00  2.00           O
ATOM   4554  N   ILE A 783      17.970 -22.062   5.654  1.00  2.00           N
ATOM   4555  CA  ILE A 783      17.452 -21.924   7.010  1.00  2.00           C
ATOM   4556  CB  ILE A 783      18.489 -22.388   8.066  1.00  2.00           C
ATOM   4557  CG1 ILE A 783      18.713 -23.898   7.921  1.00  2.00           C
ATOM   4558  CD1 ILE A 783      19.872 -24.468   8.702  1.00  2.00           C
ATOM   4559  CG2 ILE A 783      18.015 -22.061   9.485  1.00  2.00           C
ATOM   4560  C   ILE A 783      16.961 -20.496   7.253  1.00  2.00           C
ATOM   4561  O   ILE A 783      15.835 -20.302   7.708  1.00  2.00           O
ATOM   4562  N   LEU A 784      17.786 -19.507   6.903  1.00  2.00           N
ATOM   4563  CA  LEU A 784      17.429 -18.094   7.079  1.00  2.00           C
ATOM   4564  CB  LEU A 784      18.615 -17.166   6.813  1.00  2.00           C
ATOM   4565  CG  LEU A 784      19.768 -17.174   7.814  1.00  2.00           C
ATOM   4566  CD1 LEU A 784      20.805 -16.178   7.357  1.00  2.00           C
ATOM   4567  CD2 LEU A 784      19.306 -16.840   9.225  1.00  2.00           C
ATOM   4568  C   LEU A 784      16.205 -17.632   6.290  1.00  2.00           C
ATOM   4569  O   LEU A 784      15.590 -16.625   6.647  1.00  2.00           O
ATOM   4570  N   TYR A 785      15.860 -18.345   5.220  1.00  2.00           N
ATOM   4571  CA  TYR A 785      14.664 -17.996   4.468  1.00  2.00           C
ATOM   4572  CB  TYR A 785      14.628 -18.639   3.073  1.00  2.00           C
ATOM   4573  CG  TYR A 785      15.741 -18.208   2.141  1.00  2.00           C
ATOM   4574  CD1 TYR A 785      15.766 -16.925   1.597  1.00  2.00           C
ATOM   4575  CE1 TYR A 785      16.783 -16.532   0.734  1.00  2.00           C
ATOM   4576  CZ  TYR A 785      17.775 -17.432   0.386  1.00  2.00           C
ATOM   4577  OH  TYR A 785      18.780 -17.050  -0.471  1.00  2.00           O
ATOM   4578  CE2 TYR A 785      17.759 -18.716   0.895  1.00  2.00           C
ATOM   4579  CD2 TYR A 785      16.739 -19.100   1.759  1.00  2.00           C
ATOM   4580  C   TYR A 785      13.438 -18.396   5.294  1.00  2.00           C
ATOM   4581  O   TYR A 785      12.761 -17.535   5.846  1.00  2.00           O
ATOM   4582  N   LEU A 786      13.187 -19.700   5.404  1.00  2.00           N
ATOM   4583  CA  LEU A 786      12.051 -20.251   6.155  1.00  2.00           C
ATOM   4584  CB  LEU A 786      12.241 -21.756   6.338  1.00  2.00           C
ATOM   4585  CG  LEU A 786      11.270 -22.403   7.335  1.00  2.00           C
ATOM   4586  CD1 LEU A 786       9.879 -22.587   6.743  1.00  2.00           C
ATOM   4587  CD2 LEU A 786      11.820 -23.717   7.799  1.00  2.00           C
ATOM   4588  C   LEU A 786      11.810 -19.676   7.549  1.00  2.00           C
ATOM   4589  O   LEU A 786      10.742 -19.898   8.124  1.00  2.00           O
ATOM   4590  N   VAL A 787      12.788 -18.956   8.096  1.00  2.00           N
ATOM   4591  CA  VAL A 787      12.674 -18.442   9.460  1.00  2.00           C
ATOM   4592  CB  VAL A 787      13.862 -18.923  10.351  1.00  2.00           C
ATOM   4593  CG1 VAL A 787      15.201 -18.461   9.791  1.00  2.00           C
ATOM   4594  CG2 VAL A 787      13.844 -20.428  10.490  1.00  2.00           C
ATOM   4595  C   VAL A 787      12.424 -16.945   9.636  1.00  2.00           C
ATOM   4596  O   VAL A 787      11.346 -16.443   9.302  1.00  2.00           O
ATOM   4597  N   THR A 788      13.433 -16.262  10.182  1.00  2.00           N
ATOM   4598  CA  THR A 788      13.433 -14.836  10.536  1.00  2.00           C
ATOM   4599  CB  THR A 788      14.755 -14.489  11.207  1.00  2.00           C
ATOM   4600  OG1 THR A 788      15.272 -15.649  11.873  1.00  2.00           O
ATOM   4601  CG2 THR A 788      14.545 -13.385  12.214  1.00  2.00           C
ATOM   4602  C   THR A 788      13.129 -13.922   9.332  1.00  2.00           C
ATOM   4603  O   THR A 788      13.388 -14.326   8.198  1.00  2.00           O
ATOM   4604  N   PRO A 789      12.762 -12.642   9.572  1.00  2.00           N
ATOM   4605  CA  PRO A 789      12.207 -11.694   8.643  1.00  2.00           C
ATOM   4606  CB  PRO A 789      13.407 -10.797   8.376  1.00  2.00           C
ATOM   4607  CG  PRO A 789      13.982 -10.682   9.860  1.00  2.00           C
ATOM   4608  CD  PRO A 789      13.287 -11.834  10.671  1.00  2.00           C
ATOM   4609  C   PRO A 789      11.399 -12.205   7.431  1.00  2.00           C
ATOM   4610  O   PRO A 789      11.687 -11.897   6.273  1.00  2.00           O
ATOM   4611  N   MET A 790      10.358 -12.964   7.763  1.00  2.00           N
ATOM   4612  CA  MET A 790       9.399 -13.512   6.819  1.00  2.00           C
ATOM   4613  CB  MET A 790       9.856 -14.858   6.248  1.00  2.00           C
ATOM   4614  CG  MET A 790       8.808 -15.605   5.376  1.00  2.00           C
ATOM   4615  SD  MET A 790       7.623 -16.706   6.199  1.00  2.00           S
ATOM   4616  CE  MET A 790       6.644 -17.273   4.821  1.00  2.00           C
ATOM   4617  C   MET A 790       8.092 -13.678   7.550  1.00  2.00           C
ATOM   4618  O   MET A 790       7.066 -13.139   7.138  1.00  2.00           O
ATOM   4619  N   PHE A 791       8.132 -14.420   8.650  1.00  2.00           N
ATOM   4620  CA  PHE A 791       6.921 -14.669   9.401  1.00  2.00           C
ATOM   4621  CB  PHE A 791       7.082 -15.817  10.403  1.00  2.00           C
ATOM   4622  CG  PHE A 791       5.829 -16.100  11.143  1.00  2.00           C
ATOM   4623  CD1 PHE A 791       4.778 -16.743  10.507  1.00  2.00           C
ATOM   4624  CE1 PHE A 791       3.599 -16.960  11.162  1.00  2.00           C
ATOM   4625  CZ  PHE A 791       3.443 -16.541  12.473  1.00  2.00           C
ATOM   4626  CE2 PHE A 791       4.476 -15.889  13.115  1.00  2.00           C
ATOM   4627  CD2 PHE A 791       5.663 -15.669  12.450  1.00  2.00           C
ATOM   4628  C   PHE A 791       6.321 -13.416  10.046  1.00  2.00           C
ATOM   4629  O   PHE A 791       7.009 -12.419  10.259  1.00  2.00           O
ATOM   4630  N   GLU A 792       5.026 -13.502  10.346  1.00  2.00           N
ATOM   4631  CA  GLU A 792       4.231 -12.420  10.920  1.00  2.00           C
ATOM   4632  CB  GLU A 792       2.800 -12.914  11.141  1.00  2.00           C
ATOM   4633  CG  GLU A 792       1.754 -11.833  10.969  1.00  2.00           C
ATOM   4634  CD  GLU A 792       1.628 -11.388   9.513  1.00  2.00           C
ATOM   4635  OE1 GLU A 792       1.671 -12.252   8.608  1.00  2.00           O
ATOM   4636  OE2 GLU A 792       1.468 -10.172   9.275  1.00  2.00           O
ATOM   4637  C   GLU A 792       4.788 -11.827  12.225  1.00  2.00           C
ATOM   4638  O   GLU A 792       4.585 -10.642  12.504  1.00  2.00           O
ATOM   4639  N   ASP A 793       5.478 -12.651  13.014  1.00  2.00           N
ATOM   4640  CA  ASP A 793       6.076 -12.220  14.287  1.00  2.00           C
ATOM   4641  CB  ASP A 793       6.614 -13.423  15.077  1.00  2.00           C
ATOM   4642  CG  ASP A 793       5.517 -14.315  15.631  1.00  2.00           C
ATOM   4643  OD1 ASP A 793       4.348 -13.881  15.698  1.00  2.00           O
ATOM   4644  OD2 ASP A 793       5.835 -15.458  16.016  1.00  2.00           O
ATOM   4645  C   ASP A 793       7.208 -11.211  14.125  1.00  2.00           C
ATOM   4646  O   ASP A 793       7.622 -10.580  15.104  1.00  2.00           O
ATOM   4647  N   TRP A 794       7.703 -11.055  12.899  1.00  2.00           N
ATOM   4648  CA  TRP A 794       8.820 -10.154  12.643  1.00  2.00           C
ATOM   4649  CB  TRP A 794      10.054 -10.967  12.237  1.00  2.00           C
ATOM   4650  CG  TRP A 794      10.248 -12.197  13.078  1.00  2.00           C
ATOM   4651  CD1 TRP A 794      10.122 -13.493  12.670  1.00  2.00           C
ATOM   4652  NE1 TRP A 794      10.347 -14.344  13.722  1.00  2.00           N
ATOM   4653  CE2 TRP A 794      10.599 -13.606  14.849  1.00  2.00           C
ATOM   4654  CD2 TRP A 794      10.536 -12.244  14.484  1.00  2.00           C
ATOM   4655  CE3 TRP A 794      10.759 -11.267  15.467  1.00  2.00           C
ATOM   4656  CZ3 TRP A 794      11.036 -11.679  16.768  1.00  2.00           C
ATOM   4657  CH2 TRP A 794      11.094 -13.045  17.099  1.00  2.00           C
ATOM   4658  CZ2 TRP A 794      10.877 -14.019  16.158  1.00  2.00           C
ATOM   4659  C   TRP A 794       8.518  -9.107  11.577  1.00  2.00           C
ATOM   4660  O   TRP A 794       7.432  -9.085  11.000  1.00  2.00           O
ATOM   4661  N   THR A 795       9.489  -8.228  11.348  1.00  2.00           N
ATOM   4662  CA  THR A 795       9.395  -7.185  10.339  1.00  2.00           C
ATOM   4663  CB  THR A 795       9.033  -5.813  10.941  1.00  2.00           C
ATOM   4664  OG1 THR A 795       7.730  -5.890  11.529  1.00  2.00           O
ATOM   4665  CG2 THR A 795       9.019  -4.730   9.867  1.00  2.00           C
ATOM   4666  C   THR A 795      10.719  -7.167   9.586  1.00  2.00           C
ATOM   4667  O   THR A 795      11.764  -6.808  10.129  1.00  2.00           O
ATOM   4668  N   THR A 796      10.644  -7.580   8.326  1.00  2.00           N
ATOM   4669  CA  THR A 796      11.792  -7.689   7.439  1.00  2.00           C
ATOM   4670  CB  THR A 796      11.405  -8.525   6.201  1.00  2.00           C
ATOM   4671  OG1 THR A 796      10.657  -9.676   6.606  1.00  2.00           O
ATOM   4672  CG2 THR A 796      12.626  -8.957   5.405  1.00  2.00           C
ATOM   4673  C   THR A 796      12.309  -6.329   6.975  1.00  2.00           C
ATOM   4674  O   THR A 796      11.641  -5.306   7.139  1.00  2.00           O
ATOM   4675  N   ILE A 797      13.508  -6.335   6.398  1.00  2.00           N
ATOM   4676  CA  ILE A 797      14.141  -5.132   5.866  1.00  2.00           C
ATOM   4677  CB  ILE A 797      15.672  -5.270   5.834  1.00  2.00           C
ATOM   4678  CG1 ILE A 797      16.075  -6.588   5.157  1.00  2.00           C
ATOM   4679  CD1 ILE A 797      17.563  -6.849   5.099  1.00  2.00           C
ATOM   4680  CG2 ILE A 797      16.215  -5.200   7.253  1.00  2.00           C
ATOM   4681  C   ILE A 797      13.587  -4.788   4.489  1.00  2.00           C
ATOM   4682  O   ILE A 797      13.456  -5.658   3.631  1.00  2.00           O
ATOM   4683  N   ASP A 798      13.272  -3.513   4.286  1.00  2.00           N
ATOM   4684  CA  ASP A 798      12.679  -3.061   3.033  1.00  2.00           C
ATOM   4685  CB  ASP A 798      11.691  -1.917   3.305  1.00  2.00           C
ATOM   4686  CG  ASP A 798      10.647  -1.759   2.208  1.00  2.00           C
ATOM   4687  OD1 ASP A 798       9.473  -1.498   2.547  1.00  2.00           O
ATOM   4688  OD2 ASP A 798      10.972  -1.932   1.019  1.00  2.00           O
ATOM   4689  C   ASP A 798      13.735  -2.676   1.990  1.00  2.00           C
ATOM   4690  O   ASP A 798      14.796  -2.146   2.322  1.00  2.00           O
ATOM   4691  N   TRP A 799      13.415  -2.955   0.731  1.00  2.00           N
ATOM   4692  CA  TRP A 799      14.279  -2.697  -0.421  1.00  2.00           C
ATOM   4693  CB  TRP A 799      14.740  -4.055  -0.976  1.00  2.00           C
ATOM   4694  CG  TRP A 799      15.665  -4.041  -2.161  1.00  2.00           C
ATOM   4695  CD1 TRP A 799      15.354  -4.387  -3.443  1.00  2.00           C
ATOM   4696  NE1 TRP A 799      16.459  -4.263  -4.250  1.00  2.00           N
ATOM   4697  CE2 TRP A 799      17.513  -3.827  -3.494  1.00  2.00           C
ATOM   4698  CD2 TRP A 799      17.050  -3.677  -2.168  1.00  2.00           C
ATOM   4699  CE3 TRP A 799      17.945  -3.230  -1.185  1.00  2.00           C
ATOM   4700  CZ3 TRP A 799      19.261  -2.955  -1.552  1.00  2.00           C
ATOM   4701  CH2 TRP A 799      19.692  -3.117  -2.881  1.00  2.00           C
ATOM   4702  CZ2 TRP A 799      18.836  -3.551  -3.862  1.00  2.00           C
ATOM   4703  C   TRP A 799      13.470  -1.892  -1.449  1.00  2.00           C
ATOM   4704  O   TRP A 799      12.460  -1.285  -1.089  1.00  2.00           O
ATOM   4705  N   TYR A 800      13.925  -1.850  -2.703  1.00  2.00           N
ATOM   4706  CA  TYR A 800      13.216  -1.148  -3.785  1.00  2.00           C
ATOM   4707  CB  TYR A 800      11.934  -1.933  -4.155  1.00  2.00           C
ATOM   4708  CG  TYR A 800      11.130  -1.458  -5.354  1.00  2.00           C
ATOM   4709  CD1 TYR A 800      11.514  -1.785  -6.653  1.00  2.00           C
ATOM   4710  CE1 TYR A 800      10.764  -1.367  -7.753  1.00  2.00           C
ATOM   4711  CZ  TYR A 800       9.605  -0.637  -7.549  1.00  2.00           C
ATOM   4712  OH  TYR A 800       8.853  -0.217  -8.618  1.00  2.00           O
ATOM   4713  CE2 TYR A 800       9.193  -0.321  -6.267  1.00  2.00           C
ATOM   4714  CD2 TYR A 800       9.948  -0.738  -5.182  1.00  2.00           C
ATOM   4715  C   TYR A 800      12.932   0.327  -3.445  1.00  2.00           C
ATOM   4716  O   TYR A 800      11.778   0.746  -3.324  1.00  2.00           O
ATOM   4717  N   ARG A 801      13.996   1.103  -3.259  1.00  2.00           N
ATOM   4718  CA  ARG A 801      13.850   2.531  -2.974  1.00  2.00           C
ATOM   4719  CB  ARG A 801      14.828   2.993  -1.884  1.00  2.00           C
ATOM   4720  CG  ARG A 801      16.301   2.862  -2.237  1.00  2.00           C
ATOM   4721  CD  ARG A 801      17.203   3.008  -1.014  1.00  2.00           C
ATOM   4722  NE  ARG A 801      16.918   1.982  -0.008  1.00  2.00           N
ATOM   4723  CZ  ARG A 801      17.414   0.746  -0.019  1.00  2.00           C
ATOM   4724  NH1 ARG A 801      18.226   0.347  -0.992  1.00  2.00           N
ATOM   4725  NH2 ARG A 801      17.084  -0.104   0.944  1.00  2.00           N
ATOM   4726  C   ARG A 801      14.007   3.314  -4.282  1.00  2.00           C
ATOM   4727  O   ARG A 801      14.141   2.711  -5.354  1.00  2.00           O
ATOM   4728  N   PHE A 802      13.985   4.644  -4.195  1.00  2.00           N
ATOM   4729  CA  PHE A 802      14.093   5.501  -5.380  1.00  2.00           C
ATOM   4730  CB  PHE A 802      14.145   6.982  -4.989  1.00  2.00           C
ATOM   4731  CG  PHE A 802      13.040   7.406  -4.060  1.00  2.00           C
ATOM   4732  CD1 PHE A 802      11.736   7.565  -4.528  1.00  2.00           C
ATOM   4733  CE1 PHE A 802      10.715   7.961  -3.666  1.00  2.00           C
ATOM   4734  CZ  PHE A 802      10.997   8.216  -2.325  1.00  2.00           C
ATOM   4735  CE2 PHE A 802      12.297   8.071  -1.852  1.00  2.00           C
ATOM   4736  CD2 PHE A 802      13.310   7.670  -2.720  1.00  2.00           C
ATOM   4737  C   PHE A 802      15.288   5.136  -6.260  1.00  2.00           C
ATOM   4738  O   PHE A 802      16.442   5.325  -5.877  1.00  2.00           O
ATOM   4739  N   PHE A 803      14.984   4.590  -7.433  1.00  2.00           N
ATOM   4740  CA  PHE A 803      15.977   4.175  -8.434  1.00  2.00           C
ATOM   4741  CB  PHE A 803      16.894   5.338  -8.848  1.00  2.00           C
ATOM   4742  CG  PHE A 803      16.154   6.546  -9.355  1.00  2.00           C
ATOM   4743  CD1 PHE A 803      15.605   6.558 -10.636  1.00  2.00           C
ATOM   4744  CE1 PHE A 803      14.922   7.674 -11.108  1.00  2.00           C
ATOM   4745  CZ  PHE A 803      14.794   8.801 -10.301  1.00  2.00           C
ATOM   4746  CE2 PHE A 803      15.347   8.806  -9.024  1.00  2.00           C
ATOM   4747  CD2 PHE A 803      16.025   7.681  -8.559  1.00  2.00           C
ATOM   4748  C   PHE A 803      16.801   2.932  -8.073  1.00  2.00           C
ATOM   4749  O   PHE A 803      17.434   2.342  -8.952  1.00  2.00           O
ATOM   4750  N   CYS A 804      16.800   2.537  -6.799  1.00  2.00           N
ATOM   4751  CA  CYS A 804      17.539   1.345  -6.380  1.00  2.00           C
ATOM   4752  CB  CYS A 804      17.647   1.244  -4.862  1.00  2.00           C
ATOM   4753  SG  CYS A 804      18.734  -0.083  -4.293  1.00  2.00           S
ATOM   4754  C   CYS A 804      16.823   0.136  -6.961  1.00  2.00           C
ATOM   4755  O   CYS A 804      15.653  -0.115  -6.664  1.00  2.00           O
ATOM   4756  N   LEU A 805      17.550  -0.607  -7.788  1.00  2.00           N
ATOM   4757  CA  LEU A 805      17.008  -1.744  -8.530  1.00  2.00           C
ATOM   4758  CB  LEU A 805      17.914  -2.061  -9.728  1.00  2.00           C
ATOM   4759  CG  LEU A 805      18.139  -0.921 -10.730  1.00  2.00           C
ATOM   4760  CD1 LEU A 805      19.220  -1.283 -11.734  1.00  2.00           C
ATOM   4761  CD2 LEU A 805      16.846  -0.504 -11.437  1.00  2.00           C
ATOM   4762  C   LEU A 805      16.662  -3.030  -7.786  1.00  2.00           C
ATOM   4763  O   LEU A 805      17.367  -3.477  -6.880  1.00  2.00           O
ATOM   4764  N   TRP A 806      15.553  -3.613  -8.227  1.00  2.00           N
ATOM   4765  CA  TRP A 806      15.034  -4.886  -7.747  1.00  2.00           C
ATOM   4766  CB  TRP A 806      13.506  -4.800  -7.609  1.00  2.00           C
ATOM   4767  CG  TRP A 806      12.742  -4.609  -8.911  1.00  2.00           C
ATOM   4768  CD1 TRP A 806      13.028  -3.725  -9.915  1.00  2.00           C
ATOM   4769  NE1 TRP A 806      12.096  -3.821 -10.917  1.00  2.00           N
ATOM   4770  CE2 TRP A 806      11.154  -4.746 -10.558  1.00  2.00           C
ATOM   4771  CD2 TRP A 806      11.522  -5.256  -9.291  1.00  2.00           C
ATOM   4772  CE3 TRP A 806      10.713  -6.231  -8.693  1.00  2.00           C
ATOM   4773  CZ3 TRP A 806       9.576  -6.662  -9.371  1.00  2.00           C
ATOM   4774  CH2 TRP A 806       9.238  -6.135 -10.634  1.00  2.00           C
ATOM   4775  CZ2 TRP A 806      10.013  -5.179 -11.240  1.00  2.00           C
ATOM   4776  C   TRP A 806      15.467  -5.894  -8.818  1.00  2.00           C
ATOM   4777  O   TRP A 806      14.715  -6.789  -9.216  1.00  2.00           O
ATOM   4778  N   GLU A 807      16.707  -5.709  -9.269  1.00  2.00           N
ATOM   4779  CA  GLU A 807      17.327  -6.490 -10.327  1.00  2.00           C
ATOM   4780  CB  GLU A 807      17.837  -5.528 -11.402  1.00  2.00           C
ATOM   4781  CG  GLU A 807      18.183  -6.144 -12.744  1.00  2.00           C
ATOM   4782  CD  GLU A 807      18.596  -5.098 -13.767  1.00  2.00           C
ATOM   4783  OE1 GLU A 807      19.392  -4.196 -13.434  1.00  2.00           O
ATOM   4784  OE2 GLU A 807      18.137  -5.190 -14.922  1.00  2.00           O
ATOM   4785  C   GLU A 807      18.469  -7.357  -9.788  1.00  2.00           C
ATOM   4786  O   GLU A 807      18.745  -8.422 -10.335  1.00  2.00           O
ATOM   4787  N   LYS A 808      19.131  -6.900  -8.724  1.00  2.00           N
ATOM   4788  CA  LYS A 808      20.220  -7.671  -8.108  1.00  2.00           C
ATOM   4789  CB  LYS A 808      21.170  -6.797  -7.261  1.00  2.00           C
ATOM   4790  CG  LYS A 808      22.170  -5.925  -8.041  1.00  2.00           C
ATOM   4791  CD  LYS A 808      21.603  -4.612  -8.570  1.00  2.00           C
ATOM   4792  CE  LYS A 808      21.360  -3.621  -7.437  1.00  2.00           C
ATOM   4793  NZ  LYS A 808      20.948  -2.275  -7.929  1.00  2.00           N
ATOM   4794  C   LYS A 808      19.715  -8.847  -7.267  1.00  2.00           C
ATOM   4795  O   LYS A 808      20.420  -9.847  -7.107  1.00  2.00           O
ATOM   4796  N   LEU A 809      18.501  -8.725  -6.737  1.00  2.00           N
ATOM   4797  CA  LEU A 809      17.915  -9.778  -5.904  1.00  2.00           C
ATOM   4798  CB  LEU A 809      16.849  -9.211  -4.951  1.00  2.00           C
ATOM   4799  CG  LEU A 809      17.240  -8.124  -3.934  1.00  2.00           C
ATOM   4800  CD1 LEU A 809      16.036  -7.746  -3.083  1.00  2.00           C
ATOM   4801  CD2 LEU A 809      18.397  -8.552  -3.032  1.00  2.00           C
ATOM   4802  C   LEU A 809      17.398 -11.007  -6.678  1.00  2.00           C
ATOM   4803  O   LEU A 809      17.624 -12.133  -6.231  1.00  2.00           O
ATOM   4804  N   PRO A 810      16.692 -10.807  -7.819  1.00  2.00           N
ATOM   4805  CA  PRO A 810      16.235 -11.978  -8.588  1.00  2.00           C
ATOM   4806  CB  PRO A 810      15.294 -11.374  -9.635  1.00  2.00           C
ATOM   4807  CG  PRO A 810      15.750  -9.982  -9.795  1.00  2.00           C
ATOM   4808  CD  PRO A 810      16.243  -9.549  -8.442  1.00  2.00           C
ATOM   4809  C   PRO A 810      17.380 -12.732  -9.270  1.00  2.00           C
ATOM   4810  O   PRO A 810      17.240 -13.923  -9.555  1.00  2.00           O
ATOM   4811  N   THR A 811      18.488 -12.039  -9.540  1.00  2.00           N
ATOM   4812  CA  THR A 811      19.666 -12.661 -10.153  1.00  2.00           C
ATOM   4813  CB  THR A 811      20.695 -11.628 -10.662  1.00  2.00           C
ATOM   4814  OG1 THR A 811      21.028 -10.722  -9.604  1.00  2.00           O
ATOM   4815  CG2 THR A 811      20.143 -10.844 -11.844  1.00  2.00           C
ATOM   4816  C   THR A 811      20.329 -13.593  -9.144  1.00  2.00           C
ATOM   4817  O   THR A 811      20.697 -14.719  -9.483  1.00  2.00           O
ATOM   4818  N   SER A 812      20.464 -13.118  -7.907  1.00  2.00           N
ATOM   4819  CA  SER A 812      21.040 -13.909  -6.821  1.00  2.00           C
ATOM   4820  CB  SER A 812      21.269 -13.043  -5.578  1.00  2.00           C
ATOM   4821  OG  SER A 812      22.181 -11.991  -5.840  1.00  2.00           O
ATOM   4822  C   SER A 812      20.105 -15.073  -6.490  1.00  2.00           C
ATOM   4823  O   SER A 812      20.551 -16.147  -6.081  1.00  2.00           O
ATOM   4824  N   MET A 813      18.807 -14.838  -6.679  1.00  2.00           N
ATOM   4825  CA  MET A 813      17.769 -15.834  -6.442  1.00  2.00           C
ATOM   4826  CB  MET A 813      16.385 -15.208  -6.643  1.00  2.00           C
ATOM   4827  CG  MET A 813      15.221 -16.194  -6.668  1.00  2.00           C
ATOM   4828  SD  MET A 813      13.612 -15.385  -6.739  1.00  2.00           S
ATOM   4829  CE  MET A 813      13.614 -14.621  -5.129  1.00  2.00           C
ATOM   4830  C   MET A 813      17.942 -17.059  -7.332  1.00  2.00           C
ATOM   4831  O   MET A 813      17.810 -18.188  -6.863  1.00  2.00           O
ATOM   4832  N   LYS A 814      18.259 -16.827  -8.604  1.00  2.00           N
ATOM   4833  CA  LYS A 814      18.442 -17.907  -9.566  1.00  2.00           C
ATOM   4834  CB  LYS A 814      18.427 -17.355 -11.001  1.00  2.00           C
ATOM   4835  CG  LYS A 814      18.257 -18.407 -12.104  1.00  2.00           C
ATOM   4836  CD  LYS A 814      16.907 -19.125 -12.003  1.00  2.00           C
ATOM   4837  CE  LYS A 814      16.755 -20.191 -13.072  1.00  2.00           C
ATOM   4838  NZ  LYS A 814      15.448 -20.895 -12.955  1.00  2.00           N
ATOM   4839  C   LYS A 814      19.723 -18.705  -9.286  1.00  2.00           C
ATOM   4840  O   LYS A 814      19.867 -19.841  -9.739  1.00  2.00           O
ATOM   4841  N   ARG A 815      20.639 -18.111  -8.524  1.00  2.00           N
ATOM   4842  CA  ARG A 815      21.898 -18.766  -8.172  1.00  2.00           C
ATOM   4843  CB  ARG A 815      22.994 -17.732  -7.881  1.00  2.00           C
ATOM   4844  CG  ARG A 815      23.329 -16.797  -9.040  1.00  2.00           C
ATOM   4845  CD  ARG A 815      24.515 -15.886  -8.716  1.00  2.00           C
ATOM   4846  NE  ARG A 815      24.281 -15.023  -7.558  1.00  2.00           N
ATOM   4847  CZ  ARG A 815      25.169 -14.161  -7.067  1.00  2.00           C
ATOM   4848  NH1 ARG A 815      26.366 -14.036  -7.628  1.00  2.00           N
ATOM   4849  NH2 ARG A 815      24.862 -13.422  -6.009  1.00  2.00           N
ATOM   4850  C   ARG A 815      21.758 -19.697  -6.968  1.00  2.00           C
ATOM   4851  O   ARG A 815      22.416 -20.736  -6.904  1.00  2.00           O
ATOM   4852  N   VAL A 816      20.895 -19.323  -6.026  1.00  2.00           N
ATOM   4853  CA  VAL A 816      20.703 -20.094  -4.794  1.00  2.00           C
ATOM   4854  CB  VAL A 816      21.215 -19.274  -3.558  1.00  2.00           C
ATOM   4855  CG1 VAL A 816      21.331 -20.138  -2.306  1.00  2.00           C
ATOM   4856  CG2 VAL A 816      20.357 -18.024  -3.313  1.00  2.00           C
ATOM   4857  C   VAL A 816      19.259 -20.600  -4.595  1.00  2.00           C
ATOM   4858  O   VAL A 816      18.847 -20.917  -3.476  1.00  2.00           O
ATOM   4859  N   ALA A 817      18.506 -20.698  -5.688  1.00  2.00           N
ATOM   4860  CA  ALA A 817      17.115 -21.158  -5.637  1.00  2.00           C
ATOM   4861  CB  ALA A 817      16.462 -21.022  -7.005  1.00  2.00           C
ATOM   4862  C   ALA A 817      16.956 -22.587  -5.118  1.00  2.00           C
ATOM   4863  O   ALA A 817      16.078 -22.858  -4.300  1.00  2.00           O
ATOM   4864  N   GLU A 818      17.809 -23.493  -5.593  1.00  2.00           N
ATOM   4865  CA  GLU A 818      17.750 -24.906  -5.203  1.00  2.00           C
ATOM   4866  CB  GLU A 818      18.780 -25.730  -5.992  1.00  2.00           C
ATOM   4867  CG  GLU A 818      18.806 -27.224  -5.658  1.00  2.00           C
ATOM   4868  CD  GLU A 818      19.571 -28.053  -6.677  1.00  2.00           C
ATOM   4869  OE1 GLU A 818      20.409 -28.879  -6.257  1.00  2.00           O
ATOM   4870  OE2 GLU A 818      19.345 -27.873  -7.898  1.00  2.00           O
ATOM   4871  C   GLU A 818      17.866 -25.142  -3.693  1.00  2.00           C
ATOM   4872  O   GLU A 818      17.343 -26.131  -3.175  1.00  2.00           O
ATOM   4873  N   LEU A 819      18.530 -24.221  -2.999  1.00  2.00           N
ATOM   4874  CA  LEU A 819      18.701 -24.321  -1.549  1.00  2.00           C
ATOM   4875  CB  LEU A 819      19.921 -23.523  -1.060  1.00  2.00           C
ATOM   4876  CG  LEU A 819      21.353 -23.970  -1.390  1.00  2.00           C
ATOM   4877  CD1 LEU A 819      21.687 -23.876  -2.878  1.00  2.00           C
ATOM   4878  CD2 LEU A 819      22.349 -23.147  -0.581  1.00  2.00           C
ATOM   4879  C   LEU A 819      17.455 -23.910  -0.766  1.00  2.00           C
ATOM   4880  O   LEU A 819      17.104 -24.565   0.215  1.00  2.00           O
ATOM   4881  N   VAL A 820      16.786 -22.842  -1.209  1.00  2.00           N
ATOM   4882  CA  VAL A 820      15.589 -22.329  -0.524  1.00  2.00           C
ATOM   4883  CB  VAL A 820      14.993 -21.048  -1.206  1.00  2.00           C
ATOM   4884  CG1 VAL A 820      13.930 -20.403  -0.320  1.00  2.00           C
ATOM   4885  CG2 VAL A 820      14.435 -21.336  -2.602  1.00  2.00           C
ATOM   4886  C   VAL A 820      14.517 -23.397  -0.303  1.00  2.00           C
ATOM   4887  O   VAL A 820      13.981 -23.969  -1.251  1.00  2.00           O
ATOM   4888  N   GLY A 821      14.234 -23.665   0.968  1.00  2.00           N
ATOM   4889  CA  GLY A 821      13.241 -24.658   1.357  1.00  2.00           C
ATOM   4890  C   GLY A 821      11.823 -24.247   1.024  1.00  2.00           C
ATOM   4891  O   GLY A 821      10.965 -25.099   0.788  1.00  2.00           O
ATOM   4892  N   VAL A 822      11.573 -22.940   0.998  1.00  2.00           N
ATOM   4893  CA  VAL A 822      10.240 -22.432   0.700  1.00  2.00           C
ATOM   4894  CB  VAL A 822       9.808 -21.281   1.642  1.00  2.00           C
ATOM   4895  CG1 VAL A 822      10.081 -21.631   3.105  1.00  2.00           C
ATOM   4896  CG2 VAL A 822       8.333 -20.946   1.423  1.00  2.00           C
ATOM   4897  C   VAL A 822      10.143 -21.997  -0.756  1.00  2.00           C
ATOM   4898  O   VAL A 822      10.624 -20.932  -1.146  1.00  2.00           O
ATOM   4899  N   GLU A 823       9.518 -22.865  -1.543  1.00  2.00           N
ATOM   4900  CA  GLU A 823       9.279 -22.676  -2.973  1.00  2.00           C
ATOM   4901  CB  GLU A 823       8.850 -24.016  -3.575  1.00  2.00           C
ATOM   4902  CG  GLU A 823       7.769 -24.724  -2.758  1.00  2.00           C
ATOM   4903  CD  GLU A 823       7.633 -26.192  -3.084  1.00  2.00           C
ATOM   4904  OE1 GLU A 823       7.894 -26.590  -4.240  1.00  2.00           O
ATOM   4905  OE2 GLU A 823       7.250 -26.950  -2.170  1.00  2.00           O
ATOM   4906  C   GLU A 823       8.235 -21.586  -3.213  1.00  2.00           C
ATOM   4907  O   GLU A 823       8.335 -20.819  -4.170  1.00  2.00           O
ATOM   4908  N   GLU A 824       7.253 -21.527  -2.313  1.00  2.00           N
ATOM   4909  CA  GLU A 824       6.174 -20.538  -2.325  1.00  2.00           C
ATOM   4910  CB  GLU A 824       5.451 -20.578  -0.962  1.00  2.00           C
ATOM   4911  CG  GLU A 824       4.346 -19.544  -0.705  1.00  2.00           C
ATOM   4912  CD  GLU A 824       4.866 -18.173  -0.287  1.00  2.00           C
ATOM   4913  OE1 GLU A 824       6.050 -18.059   0.103  1.00  2.00           O
ATOM   4914  OE2 GLU A 824       4.074 -17.209  -0.321  1.00  2.00           O
ATOM   4915  C   GLU A 824       6.708 -19.144  -2.660  1.00  2.00           C
ATOM   4916  O   GLU A 824       6.032 -18.349  -3.314  1.00  2.00           O
ATOM   4917  N   GLY A 825       7.931 -18.869  -2.213  1.00  2.00           N
ATOM   4918  CA  GLY A 825       8.590 -17.597  -2.466  1.00  2.00           C
ATOM   4919  C   GLY A 825       9.230 -17.524  -3.839  1.00  2.00           C
ATOM   4920  O   GLY A 825       8.972 -16.585  -4.589  1.00  2.00           O
ATOM   4921  N   PHE A 826      10.056 -18.520  -4.169  1.00  2.00           N
ATOM   4922  CA  PHE A 826      10.768 -18.587  -5.456  1.00  2.00           C
ATOM   4923  CB  PHE A 826      11.306 -20.005  -5.709  1.00  2.00           C
ATOM   4924  CG  PHE A 826      11.820 -20.232  -7.112  1.00  2.00           C
ATOM   4925  CD1 PHE A 826      13.020 -19.665  -7.537  1.00  2.00           C
ATOM   4926  CE1 PHE A 826      13.493 -19.882  -8.834  1.00  2.00           C
ATOM   4927  CZ  PHE A 826      12.772 -20.686  -9.711  1.00  2.00           C
ATOM   4928  CE2 PHE A 826      11.580 -21.265  -9.295  1.00  2.00           C
ATOM   4929  CD2 PHE A 826      11.114 -21.041  -8.001  1.00  2.00           C
ATOM   4930  C   PHE A 826       9.981 -18.062  -6.665  1.00  2.00           C
ATOM   4931  O   PHE A 826      10.518 -17.312  -7.481  1.00  2.00           O
ATOM   4932  N   LEU A 827       8.715 -18.465  -6.766  1.00  2.00           N
ATOM   4933  CA  LEU A 827       7.842 -18.051  -7.857  1.00  2.00           C
ATOM   4934  CB  LEU A 827       7.840 -19.130  -8.953  1.00  2.00           C
ATOM   4935  CG  LEU A 827       7.458 -18.894 -10.426  1.00  2.00           C
ATOM   4936  CD1 LEU A 827       6.051 -18.348 -10.616  1.00  2.00           C
ATOM   4937  CD2 LEU A 827       8.478 -18.008 -11.129  1.00  2.00           C
ATOM   4938  C   LEU A 827       6.458 -17.885  -7.228  1.00  2.00           C
ATOM   4939  O   LEU A 827       5.591 -18.753  -7.350  1.00  2.00           O
ATOM   4940  N   ALA A 828       6.272 -16.759  -6.541  1.00  2.00           N
ATOM   4941  CA  ALA A 828       5.032 -16.455  -5.818  1.00  2.00           C
ATOM   4942  CB  ALA A 828       5.284 -15.349  -4.791  1.00  2.00           C
ATOM   4943  C   ALA A 828       3.804 -16.119  -6.668  1.00  2.00           C
ATOM   4944  O   ALA A 828       2.673 -16.350  -6.233  1.00  2.00           O
ATOM   4945  N   ARG A 829       4.023 -15.582  -7.868  1.00  2.00           N
ATOM   4946  CA  ARG A 829       2.920 -15.204  -8.768  1.00  2.00           C
ATOM   4947  CB  ARG A 829       3.444 -14.413  -9.977  1.00  2.00           C
ATOM   4948  CG  ARG A 829       4.494 -15.130 -10.816  1.00  2.00           C
ATOM   4949  CD  ARG A 829       4.949 -14.282 -11.995  1.00  2.00           C
ATOM   4950  NE  ARG A 829       5.618 -13.051 -11.579  1.00  2.00           N
ATOM   4951  CZ  ARG A 829       6.084 -12.124 -12.413  1.00  2.00           C
ATOM   4952  NH1 ARG A 829       5.958 -12.272 -13.727  1.00  2.00           N
ATOM   4953  NH2 ARG A 829       6.677 -11.041 -11.933  1.00  2.00           N
ATOM   4954  C   ARG A 829       2.045 -16.386  -9.213  1.00  2.00           C
ATOM   4955  O   ARG A 829       0.981 -16.197  -9.808  1.00  2.00           O
ATOM   4956  N   CYS A 830       2.503 -17.595  -8.895  1.00  2.00           N
ATOM   4957  CA  CYS A 830       1.811 -18.834  -9.230  1.00  2.00           C
ATOM   4958  CB  CYS A 830       2.833 -19.878  -9.691  1.00  2.00           C
ATOM   4959  SG  CYS A 830       2.185 -21.542  -9.989  1.00  2.00           S
ATOM   4960  C   CYS A 830       1.006 -19.395  -8.060  1.00  2.00           C
ATOM   4961  O   CYS A 830      -0.046 -20.003  -8.265  1.00  2.00           O
ATOM   4962  N   VAL A 831       1.492 -19.176  -6.839  1.00  2.00           N
ATOM   4963  CA  VAL A 831       0.845 -19.730  -5.640  1.00  2.00           C
ATOM   4964  CB  VAL A 831       1.882 -20.232  -4.581  1.00  2.00           C
ATOM   4965  CG1 VAL A 831       2.840 -19.121  -4.169  1.00  2.00           C
ATOM   4966  CG2 VAL A 831       2.659 -21.424  -5.125  1.00  2.00           C
ATOM   4967  C   VAL A 831      -0.302 -18.946  -4.980  1.00  2.00           C
ATOM   4968  O   VAL A 831      -1.470 -19.203  -5.270  1.00  2.00           O
ATOM   4969  N   LYS A 832       0.030 -17.993  -4.110  1.00  2.00           N
ATOM   4970  CA  LYS A 832      -0.976 -17.230  -3.368  1.00  2.00           C
ATOM   4971  CB  LYS A 832      -0.471 -16.952  -1.943  1.00  2.00           C
ATOM   4972  CG  LYS A 832      -1.457 -16.204  -1.041  1.00  2.00           C
ATOM   4973  CD  LYS A 832      -0.855 -15.863   0.328  1.00  2.00           C
ATOM   4974  CE  LYS A 832      -0.549 -17.095   1.176  1.00  2.00           C
ATOM   4975  NZ  LYS A 832      -1.775 -17.842   1.568  1.00  2.00           N
ATOM   4976  C   LYS A 832      -1.420 -15.923  -4.027  1.00  2.00           C
ATOM   4977  O   LYS A 832      -2.608 -15.724  -4.289  1.00  2.00           O
ATOM   4978  N   GLY A 833      -0.464 -15.041  -4.290  1.00  2.00           N
ATOM   4979  CA  GLY A 833      -0.758 -13.724  -4.844  1.00  2.00           C
ATOM   4980  C   GLY A 833      -1.043 -13.575  -6.322  1.00  2.00           C
ATOM   4981  O   GLY A 833      -0.122 -13.413  -7.122  1.00  2.00           O
ATOM   4982  N   LYS A 834      -2.326 -13.612  -6.679  1.00  2.00           N
ATOM   4983  CA  LYS A 834      -2.750 -13.416  -8.064  1.00  2.00           C
ATOM   4984  CB  LYS A 834      -4.098 -14.095  -8.332  1.00  2.00           C
ATOM   4985  CG  LYS A 834      -4.620 -13.912  -9.757  1.00  2.00           C
ATOM   4986  CD  LYS A 834      -5.874 -14.746 -10.054  1.00  2.00           C
ATOM   4987  CE  LYS A 834      -7.083 -14.346  -9.211  1.00  2.00           C
ATOM   4988  NZ  LYS A 834      -8.282 -15.167  -9.564  1.00  2.00           N
ATOM   4989  C   LYS A 834      -2.822 -11.908  -8.301  1.00  2.00           C
ATOM   4990  O   LYS A 834      -3.625 -11.215  -7.671  1.00  2.00           O
ATOM   4991  N   VAL A 835      -1.964 -11.418  -9.198  1.00  2.00           N
ATOM   4992  CA  VAL A 835      -1.829  -9.984  -9.548  1.00  2.00           C
ATOM   4993  CB  VAL A 835      -2.958  -9.439 -10.503  1.00  2.00           C
ATOM   4994  CG1 VAL A 835      -4.321  -9.337  -9.808  1.00  2.00           C
ATOM   4995  CG2 VAL A 835      -3.037 -10.257 -11.791  1.00  2.00           C
ATOM   4996  C   VAL A 835      -1.608  -9.055  -8.343  1.00  2.00           C
ATOM   4997  O   VAL A 835      -1.592  -7.830  -8.490  1.00  2.00           O
ATOM   4998  N   VAL A 836      -1.427  -9.644  -7.162  1.00  2.00           N
ATOM   4999  CA  VAL A 836      -1.193  -8.872  -5.943  1.00  2.00           C
ATOM   5000  CB  VAL A 836      -1.602  -9.649  -4.657  1.00  2.00           C
ATOM   5001  CG1 VAL A 836      -3.062 -10.077  -4.721  1.00  2.00           C
ATOM   5002  CG2 VAL A 836      -1.367  -8.799  -3.415  1.00  2.00           C
ATOM   5003  C   VAL A 836       0.281  -8.475  -5.884  1.00  2.00           C
ATOM   5004  O   VAL A 836       1.145  -9.297  -5.559  1.00  2.00           O
ATOM   5005  N   ALA A 837       0.557  -7.213  -6.212  1.00  2.00           N
ATOM   5006  CA  ALA A 837       1.918  -6.675  -6.200  1.00  2.00           C
ATOM   5007  CB  ALA A 837       1.924  -5.222  -6.661  1.00  2.00           C
ATOM   5008  C   ALA A 837       2.569  -6.798  -4.827  1.00  2.00           C
ATOM   5009  O   ALA A 837       3.776  -6.988  -4.731  1.00  2.00           O
ATOM   5010  N   ARG A 838       1.747  -6.698  -3.780  1.00  2.00           N
ATOM   5011  CA  ARG A 838       2.185  -6.786  -2.388  1.00  2.00           C
ATOM   5012  CB  ARG A 838       0.998  -6.574  -1.447  1.00  2.00           C
ATOM   5013  CG  ARG A 838       0.218  -5.284  -1.659  1.00  2.00           C
ATOM   5014  CD  ARG A 838      -0.913  -5.177  -0.646  1.00  2.00           C
ATOM   5015  NE  ARG A 838      -1.843  -6.304  -0.736  1.00  2.00           N
ATOM   5016  CZ  ARG A 838      -2.850  -6.524   0.105  1.00  2.00           C
ATOM   5017  NH1 ARG A 838      -3.071  -5.702   1.125  1.00  2.00           N
ATOM   5018  NH2 ARG A 838      -3.635  -7.578  -0.068  1.00  2.00           N
ATOM   5019  C   ARG A 838       2.855  -8.123  -2.056  1.00  2.00           C
ATOM   5020  O   ARG A 838       3.971  -8.143  -1.540  1.00  2.00           O
ATOM   5021  N   THR A 839       2.165  -9.227  -2.345  1.00  2.00           N
ATOM   5022  CA  THR A 839       2.679 -10.582  -2.081  1.00  2.00           C
ATOM   5023  CB  THR A 839       1.699 -11.675  -2.541  1.00  2.00           C
ATOM   5024  OG1 THR A 839       1.371 -11.466  -3.919  1.00  2.00           O
ATOM   5025  CG2 THR A 839       0.425 -11.639  -1.705  1.00  2.00           C
ATOM   5026  C   THR A 839       4.043 -10.825  -2.724  1.00  2.00           C
ATOM   5027  O   THR A 839       4.902 -11.482  -2.132  1.00  2.00           O
ATOM   5028  N   GLU A 840       4.222 -10.313  -3.941  1.00  2.00           N
ATOM   5029  CA  GLU A 840       5.498 -10.410  -4.636  1.00  2.00           C
ATOM   5030  CB  GLU A 840       5.365 -10.010  -6.103  1.00  2.00           C
ATOM   5031  CG  GLU A 840       6.691 -10.097  -6.864  1.00  2.00           C
ATOM   5032  CD  GLU A 840       6.792  -9.117  -8.014  1.00  2.00           C
ATOM   5033  OE1 GLU A 840       6.360  -7.954  -7.846  1.00  2.00           O
ATOM   5034  OE2 GLU A 840       7.350  -9.491  -9.068  1.00  2.00           O
ATOM   5035  C   GLU A 840       6.424  -9.393  -3.997  1.00  2.00           C
ATOM   5036  O   GLU A 840       7.609  -9.660  -3.771  1.00  2.00           O
ATOM   5037  N   ARG A 841       5.865  -8.218  -3.718  1.00  2.00           N
ATOM   5038  CA  ARG A 841       6.628  -7.114  -3.161  1.00  2.00           C
ATOM   5039  CB  ARG A 841       5.784  -5.841  -2.973  1.00  2.00           C
ATOM   5040  CG  ARG A 841       6.544  -4.785  -2.194  1.00  2.00           C
ATOM   5041  CD  ARG A 841       6.032  -3.373  -2.302  1.00  2.00           C
[truncated: 89,271 more chars]
